# Supplementary material for: Genetic Predisposition Impacts Clinical Changes in a Lifestyle Coaching Program
Source: Sci Rep. 2019 May 2;9:6805. doi: 10.1038/s41598-019-43058-0 (PMC6497671; doi:10.1038/s41598-019-43058-0)
Supplement: Supplementary file 2 — Supplementary Table 5 [file 41598_2019_43058_MOESM2_ESM.xlsx]

## Sheet: LDL-C
profile	rsid	chr	pos	altAllele	altFreq	beta
polygenic_ldl	rs11811007	1	6584657	C	0.116919	0.0247
polygenic_ldl	rs3766160	1	15808872	A	0.26874	0.0166
polygenic_ldl	rs1077514	1	23766233	T	0.842105	0.0203
polygenic_ldl	rs7414501	1	25527781	A	0.0976874	-0.0273
polygenic_ldl	rs2375279	1	25541931	C	0.844374	-0.0254
polygenic_ldl	rs10903129	1	25768937	G	0.510766	0.0328
polygenic_ldl	rs181074431	1	25799683	T	0	-0.032
polygenic_ldl	rs11247902	1	25896065	C	0.494019	0.0232
polygenic_ldl	rs12748152	1	27138393	T	0.0602073	0.0499
polygenic_ldl	rs12410656	1	27397604	T	0.0629984	0.0516
polygenic_ldl	rs1505569	1	31866951	A	0.133573	-0.0286
polygenic_ldl	rs6691061	1	51235019	C	0.439394	0.0144
polygenic_ldl	rs17111483	1	55485098	C	0.131684	-0.0345
polygenic_ldl	rs2479394	1	55486064	A	0.668262	-0.0386
polygenic_ldl	rs11206510	1	55496039	C	0.165869	-0.0831
polygenic_ldl	rs17192725	1	55496131	A	0.0873206	0.0481
polygenic_ldl	rs2479406	1	55502672	A	0.931419	-0.0374
polygenic_ldl	rs2479409	1	55504650	A	0.627193	-0.0642
polygenic_ldl	rs11591147	1	55505647	T	0.0135566	-0.497
polygenic_ldl	rs4927193	1	55509872	C	0.139952	-0.0352
polygenic_ldl	rs11206514	1	55516004	A	0.61882	0.0507
polygenic_ldl	rs572512	1	55517344	T	0.400638	0.0478
polygenic_ldl	rs7552841	1	55518752	T	0.35008	0.0368
polygenic_ldl	rs585131	1	55524116	T	0.8437	0.0637
polygenic_ldl	rs11583974	1	55551718	A	0.0362839	0.0646
polygenic_ldl	rs1475701	1	55638546	C	0.0382775	0.0904
polygenic_ldl	rs4927207	1	55713628	A	0.170654	-0.0692
polygenic_ldl	rs2647281	1	55724704	G	0.0450558	0.0589
polygenic_ldl	rs6662286	1	55730327	C	0.922249	0.0989
polygenic_ldl	rs1874776	1	55743519	C	0.784689	0.044
polygenic_ldl	rs17111834	1	55748606	A	0.124801	0.0382
polygenic_ldl	rs6682708	1	55779387	T	0.125997	-0.0374
polygenic_ldl	rs10489488	1	55792722	A	0.0311005	-0.0816
polygenic_ldl	rs207145	1	55808143	T	0.875199	0.0495
polygenic_ldl	rs12065953	1	55893439	T	0.0478469	-0.0388
polygenic_ldl	rs1998013	1	55958030	T	0.000797448	-0.3806
polygenic_ldl	rs2748704	1	55958875	C	0.17185	-0.0294
polygenic_ldl	rs12066643	1	56240278	T	0.110447	-0.0389
polygenic_ldl	rs7512888	1	62853108	C	0.856459	-0.0335
polygenic_ldl	rs13375691	1	62996373	T	0.085327	-0.0381
polygenic_ldl	rs12749263	1	63028198	C	0.266348	0.0217
polygenic_ldl	rs186810778	1	63085494	A	0	-0.0285
polygenic_ldl	rs11485618	1	63094207	G	0.326156	-0.05
polygenic_ldl	rs12129277	1	63211706	C	0.0749601	-0.0562
polygenic_ldl	rs188265025	1	63259515	A	0	-0.0285
polygenic_ldl	rs7512480	1	63358816	T	0.482855	0.0221
polygenic_ldl	rs3131814	1	92756474	A	0.481659	0.0276
polygenic_ldl	rs4970712	1	92993547	C	0.812998	0.0339
polygenic_ldl	rs12038699	1	93558818	G	0.641946	-0.0145
polygenic_ldl	rs259325	1	95746349	C	0.417863	0.0227
polygenic_ldl	rs1730859	1	107617707	A	0.678628	-0.0175
polygenic_ldl	rs914807	1	109260034	C	0.90311	-0.0257
polygenic_ldl	rs610249	1	109692641	A	0.570175	0.0233
polygenic_ldl	rs17641977	1	109703430	C	0.0522329	-0.0579
polygenic_ldl	rs651343	1	109723090	C	0.560207	0.0295
polygenic_ldl	rs648673	1	109727284	G	0.874801	0.0503
polygenic_ldl	rs12239854	1	109727832	G	0.149522	0.0276
polygenic_ldl	rs111949682	1	109740312	A	0.0367119	-0.0232
polygenic_ldl	rs11102957	1	109750877	A	0.891547	-0.0328
polygenic_ldl	rs187413240	1	109754822	A	0	-0.0423
polygenic_ldl	rs145379028	1	109776121	G	0.00398724	-0.1719
polygenic_ldl	rs658092	1	109778577	C	0.788676	0.0391
polygenic_ldl	rs11102964	1	109783261	C	0.202153	-0.0572
polygenic_ldl	rs585362	1	109789795	T	0.844099	0.0832
polygenic_ldl	rs413380	1	109795026	C	0.963317	0.0861
polygenic_ldl	rs6689614	1	109807099	A	0.468501	0.0646
polygenic_ldl	rs61761209	1	109810183	T	0.0538278	0.0485
polygenic_ldl	rs17035630	1	109810981	A	0.144737	0.0505
polygenic_ldl	rs41279716	1	109813510	T	0.187002	-0.0518
polygenic_ldl	rs646776	1	109818530	T	0.799361	0.1602
polygenic_ldl	rs10410	1	109822404	A	0.092504	0.041
polygenic_ldl	rs17036080	1	109832890	T	0.0119617	-0.1251
polygenic_ldl	rs17584208	1	109833187	A	0.0793461	-0.1012
polygenic_ldl	rs12127701	1	109838264	G	0.0598086	-0.1049
polygenic_ldl	rs1278286	1	109845100	T	0.131684	0.0441
polygenic_ldl	rs413582	1	109851126	T	0.503594	0.0438
polygenic_ldl	rs11581665	1	109910013	T	0.120415	-0.0292
polygenic_ldl	rs532623	1	110070554	T	0.242026	-0.0261
polygenic_ldl	rs7550711	1	110082886	T	0.0279107	-0.0477
polygenic_ldl	rs3768486	1	110123971	G	0.187151	0.0237
polygenic_ldl	rs865774	1	110169190	T	0.154306	-0.0354
polygenic_ldl	rs1010167	1	110198727	G	0.42498	0.025
polygenic_ldl	rs6684608	1	110296289	C	0.625997	-0.0189
polygenic_ldl	rs7542853	1	110305409	T	0.226874	-0.0218
polygenic_ldl	rs480419	1	110359882	G	0.518356	0.0185
polygenic_ldl	rs12239819	1	110484409	G	0.183413	0.0219
polygenic_ldl	rs7521391	1	114779716	C	0.918605	-0.046
polygenic_ldl	rs267738	1	150940625	G	0.178771	-0.0199
polygenic_ldl	rs4971079	1	155130391	A	0.502392	0.0161
polygenic_ldl	rs12731669	1	161410458	G	0.89146	-0.0285
polygenic_ldl	rs7551957	1	161470042	C	0.452951	-0.0164
polygenic_ldl	rs2275603	1	161681780	G	0.228868	0.0236
polygenic_ldl	rs9425315	1	172395512	T	0.784689	-0.0242
polygenic_ldl	rs2902211	1	177943736	T	0.132482	-0.0257
polygenic_ldl	rs913516	1	179524650	G	0.0801435	-0.0318
polygenic_ldl	rs1498123	1	179681979	G	0.299841	-0.0225
polygenic_ldl	rs2777910	1	179900978	G	0.870813	0.0209
polygenic_ldl	rs12145544	1	220941824	A	0.320973	0.0284
polygenic_ldl	rs2642438	1	220970028	G	0.724083	0.0352
polygenic_ldl	rs2807837	1	220974202	A	0.875898	0.0264
polygenic_ldl	rs17649913	1	220983402	C	0.209497	-0.027
polygenic_ldl	rs7544735	1	220998913	A	0.282297	0.0265
polygenic_ldl	rs7545525	1	221064762	A	0.0637959	0.036
polygenic_ldl	rs6660731	1	234688888	A	0.015949	0.0856
polygenic_ldl	rs9803841	1	234737222	G	0.0299043	0.0536
polygenic_ldl	rs1329125	1	234740880	T	0.298246	0.0205
polygenic_ldl	rs10910490	1	234848763	A	0.147247	0.0382
polygenic_ldl	rs2587534	1	234849339	A	0.550279	0.0391
polygenic_ldl	rs7585590	2	20427191	T	0.376794	-0.017
polygenic_ldl	rs1032075	2	20591123	A	0.619314	-0.0151
polygenic_ldl	rs13003661	2	20823219	T	0.337719	-0.0176
polygenic_ldl	rs7255	2	20878820	C	0.501595	0.0151
polygenic_ldl	rs13027716	2	20887226	G	0.0251196	-0.0586
polygenic_ldl	rs4971548	2	20897536	G	0.111244	-0.0272
polygenic_ldl	rs7576149	2	20926462	T	0.14673	0.0186
polygenic_ldl	rs11679386	2	20985414	C	0.11244	0.0452
polygenic_ldl	rs492399	2	21015763	A	0.967305	-0.0629
polygenic_ldl	rs7571978	2	21061934	G	0.435008	0.0142
polygenic_ldl	rs10178381	2	21092106	T	0.0905104	-0.0521
polygenic_ldl	rs6729410	2	21099871	G	0.360048	-0.0389
polygenic_ldl	rs12710745	2	21112689	G	0.398325	-0.0429
polygenic_ldl	rs10175646	2	21145665	C	0.972089	-0.0541
polygenic_ldl	rs4665788	2	21188488	C	0.753987	-0.0667
polygenic_ldl	rs6547409	2	21190209	T	0.0582137	-0.1226
polygenic_ldl	rs11685356	2	21197159	T	0.216108	0.0517
polygenic_ldl	rs6754295	2	21206183	G	0.289306	-0.0628
polygenic_ldl	rs11124924	2	21206275	C	0.0885167	-0.0582
polygenic_ldl	rs6725189	2	21219001	T	0.181818	-0.0604
polygenic_ldl	rs6413458	2	21231592	A	0.0195375	-0.094
polygenic_ldl	rs12713843	2	21238367	T	0.0015949	-0.2532
polygenic_ldl	rs12691202	2	21249716	T	0.0334928	-0.0966
polygenic_ldl	rs12720842	2	21257927	C	0.0271132	0.0993
polygenic_ldl	rs1800478	2	21260136	A	0.00717703	-0.2449
polygenic_ldl	rs12720796	2	21261998	C	0.0195375	0.0909
polygenic_ldl	rs1367117	2	21263900	A	0.274322	0.1186
polygenic_ldl	rs17398765	2	21270751	G	0.0570175	0.0916
polygenic_ldl	rs7567653	2	21276962	A	0.0307018	-0.1145
polygenic_ldl	rs515135	2	21286057	C	0.807416	0.1394
polygenic_ldl	rs6756743	2	21301892	T	0.0414673	0.0553
polygenic_ldl	rs62122522	2	21319066	T	0.0466507	0.0595
polygenic_ldl	rs114948755	2	21323335	C	0.00279107	0.1008
polygenic_ldl	rs990740	2	21341121	A	0.00598086	-0.2425
polygenic_ldl	rs72782175	2	21366682	C	0.0203349	-0.1076
polygenic_ldl	rs111826230	2	21378453	G	0.0602073	0.0717
polygenic_ldl	rs76894894	2	21387074	C	0.00119617	-0.1563
polygenic_ldl	rs4635554	2	21389659	G	0.313397	0.0783
polygenic_ldl	rs13421325	2	21396231	G	0.00438596	-0.0574
polygenic_ldl	rs76611756	2	21438738	G	0.0522329	-0.0799
polygenic_ldl	rs116157399	2	21441552	A	0.0139553	0.0841
polygenic_ldl	rs432483	2	21450349	G	0.173445	-0.0871
polygenic_ldl	rs312046	2	21474487	T	0.27193	0.0444
polygenic_ldl	rs7578637	2	21482674	A	0.0247209	-0.1042
polygenic_ldl	rs992952	2	21493269	C	0.94378	-0.0394
polygenic_ldl	rs4665662	2	21501344	T	0.612041	0.0208
polygenic_ldl	rs10514650	2	21519171	A	0.10327	0.0241
polygenic_ldl	rs6739502	2	21527036	G	0.538278	-0.037
polygenic_ldl	rs17625826	2	21539609	C	0.0131579	-0.055
polygenic_ldl	rs2194562	2	21769639	A	0.101276	0.0457
polygenic_ldl	rs3817588	2	27731212	C	0.196172	-0.0255
polygenic_ldl	rs780093	2	27742603	C	0.604864	-0.0223
polygenic_ldl	rs848606	2	36770736	T	0.341308	-0.0166
polygenic_ldl	rs12622910	2	42398918	A	0.129187	0.0253
polygenic_ldl	rs1025447	2	44022970	C	0.179027	0.0418
polygenic_ldl	rs10208987	2	44043135	G	0.0929027	-0.0486
polygenic_ldl	rs4148177	2	44057102	A	0.464912	-0.0365
polygenic_ldl	rs4131228	2	44058119	G	0.0191388	0.0788
polygenic_ldl	rs6544713	2	44073881	C	0.716906	-0.0806
polygenic_ldl	rs4953023	2	44074000	A	0.0614035	-0.1313
polygenic_ldl	rs17424122	2	44075217	A	0.0478469	0.0645
polygenic_ldl	rs72796748	2	44080310	T	0.0542265	0.0693
polygenic_ldl	rs4148218	2	44099582	A	0.197127	-0.0441
polygenic_ldl	rs12468591	2	44100015	A	0.0470494	-0.0439
polygenic_ldl	rs7599981	2	44111670	G	0.273525	-0.0265
polygenic_ldl	rs7421942	2	44260914	T	0.107257	0.0302
polygenic_ldl	rs2357489	2	53830522	A	0.348485	0.0157
polygenic_ldl	rs11125936	2	62871225	C	0.102472	-0.0366
polygenic_ldl	rs2710642	2	63149557	A	0.656699	0.0239
polygenic_ldl	rs10206947	2	63425505	A	0.220096	0.0297
polygenic_ldl	rs2699393	2	63491438	A	0.554226	-0.023
polygenic_ldl	rs13021852	2	63562115	G	0.19378	-0.0334
polygenic_ldl	rs17340129	2	80738508	A	0.030303	0.0434
polygenic_ldl	rs10185855	2	101642260	G	0.334131	-0.0196
polygenic_ldl	rs826682	2	109232388	C	0.124402	0.0231
polygenic_ldl	rs2126605	2	117851308	T	0.164274	-0.0223
polygenic_ldl	rs13432259	2	118645076	A	0.0697767	0.0352
polygenic_ldl	rs10490626	2	118835841	A	0.0689793	-0.0508
polygenic_ldl	rs2030746	2	121309488	T	0.413009	0.0214
polygenic_ldl	rs542851	2	135292926	G	0.194179	0.0217
polygenic_ldl	rs1954874	2	135594699	T	0.376396	0.0188
polygenic_ldl	rs6430552	2	135622808	T	0.489234	0.02
polygenic_ldl	rs16831243	2	135762344	T	0.179426	0.0378
polygenic_ldl	rs6716536	2	136787402	T	0.392344	0.0276
polygenic_ldl	rs10195252	2	165513091	C	0.389553	-0.0238
polygenic_ldl	rs16849792	2	165664637	T	0.347289	-0.0178
polygenic_ldl	rs2287623	2	169830155	A	0.597687	-0.0217
polygenic_ldl	rs1558471	2	191506773	C	0.165869	-0.0199
polygenic_ldl	rs7589059	2	203313638	C	0.232243	0.0188
polygenic_ldl	rs934287	2	203708307	G	0.830008	0.0262
polygenic_ldl	rs3769676	2	204266343	C	0.363238	0.0206
polygenic_ldl	rs7563206	2	216190654	T	0.444577	0.0157
polygenic_ldl	rs1250229	2	216304384	C	0.750399	0.0243
polygenic_ldl	rs11884246	2	218885799	C	0.51555	-0.015
polygenic_ldl	rs11890907	2	225158125	G	0.203349	0.0277
polygenic_ldl	rs838546	2	234430517	C	0.323764	-0.0214
polygenic_ldl	rs1604144	2	234605835	T	0.279904	0.0204
polygenic_ldl	rs887829	2	234668570	T	0.318581	-0.0188
polygenic_ldl	rs11563251	2	234679384	T	0.105662	0.0345
polygenic_ldl	rs6809562	3	10907556	A	0.0937002	0.0254
polygenic_ldl	rs2697152	3	10997255	T	0.373206	0.0138
polygenic_ldl	rs7621919	3	11663479	G	0.0629984	0.0495
polygenic_ldl	rs307586	3	12110247	T	0.912281	-0.027
polygenic_ldl	rs9875338	3	12296469	A	0.379187	-0.027
polygenic_ldl	rs1875796	3	12443657	T	0.470096	0.0234
polygenic_ldl	rs187417589	3	12463465	T	0	-0.024
polygenic_ldl	rs17819328	3	12489342	G	0.446172	0.0236
polygenic_ldl	rs9809905	3	12500651	G	0.40311	-0.0144
polygenic_ldl	rs709167	3	12502955	T	0.533094	-0.02
polygenic_ldl	rs11709504	3	12674199	C	0.19059	-0.0251
polygenic_ldl	rs6770851	3	12797563	T	0.144737	-0.0258
polygenic_ldl	rs173235	3	32514037	A	0.474062	-0.017
polygenic_ldl	rs7640978	3	32533010	T	0.0841308	-0.0392
polygenic_ldl	rs17409162	3	43591327	A	0.0486443	0.0339
polygenic_ldl	rs2071507	3	52826707	A	0.347687	0.0164
polygenic_ldl	rs13315871	3	58381287	A	0.0964912	-0.0344
polygenic_ldl	rs17023900	3	87134800	G	0.0944976	-0.0285
polygenic_ldl	rs9816904	3	108063509	T	0.653509	0.0229
polygenic_ldl	rs3762637	3	122145324	T	0.145534	0.0234
polygenic_ldl	rs6438727	3	122149854	T	0.558612	0.0264
polygenic_ldl	rs17404153	3	132163200	T	0.114833	-0.0336
polygenic_ldl	rs9875207	3	135830138	C	0.305423	0.0189
polygenic_ldl	rs11918617	3	142548354	T	0.435805	-0.0145
polygenic_ldl	rs4683438	3	142652559	T	0.3126	-0.0161
polygenic_ldl	rs10513551	3	160086055	T	0.49162	-0.0146
polygenic_ldl	rs12696316	3	170707782	C	0.143541	-0.02
polygenic_ldl	rs7620616	3	171553796	T	0.15949	0.0285
polygenic_ldl	rs3129327	4	3383674	A	0.625199	0.0216
polygenic_ldl	rs6818397	4	3434885	G	0.583466	-0.0224
polygenic_ldl	rs4690098	4	3447156	T	0.235036	-0.0192
polygenic_ldl	rs6831256	4	3473139	G	0.433812	0.0188
polygenic_ldl	rs1390746	4	79451461	G	0.496013	0.0195
polygenic_ldl	rs1992876	4	87873164	G	0.205108	-0.0191
polygenic_ldl	rs1037814	4	88049850	C	0.613636	0.0169
polygenic_ldl	rs10026790	4	100484543	A	0.248006	-0.021
polygenic_ldl	rs974801	4	106071064	G	0.391946	0.0145
polygenic_ldl	rs6817572	4	151303318	A	0.651914	0.0202
polygenic_ldl	rs2163395	4	165108381	C	0.844773	-0.0219
polygenic_ldl	rs309794	4	177466128	C	0.921053	0.0426
polygenic_ldl	rs11736804	4	181902216	C	0.347965	0.0152
polygenic_ldl	rs16901205	5	11020918	G	0.135566	-0.019
polygenic_ldl	rs13175042	5	52050427	A	0.206539	-0.0195
polygenic_ldl	rs870992	5	52193237	G	0.0833333	0.0308
polygenic_ldl	rs6884003	5	53342469	T	0.057815	0.036
polygenic_ldl	rs6867983	5	55854153	T	0.12799	0.0222
polygenic_ldl	rs1692403	5	71358495	A	0.138756	0.0281
polygenic_ldl	rs4382144	5	74274675	A	0.568182	0.0289
polygenic_ldl	rs6894634	5	74300613	T	0.277113	0.0255
polygenic_ldl	rs9293641	5	74345369	A	0.102073	0.0342
polygenic_ldl	rs2035191	5	74413713	C	0.169458	0.0611
polygenic_ldl	rs10447161	5	74449472	C	0.10925	-0.0303
polygenic_ldl	rs7711235	5	74540397	G	0.238437	0.0375
polygenic_ldl	rs4703665	5	74602898	C	0.867624	0.0241
polygenic_ldl	rs3857388	5	74620377	C	0.121611	0.0421
polygenic_ldl	rs10515198	5	74641560	A	0.0940989	0.0599
polygenic_ldl	rs12916	5	74656539	C	0.41547	0.0733
polygenic_ldl	rs11955819	5	74782412	A	0.0295056	-0.0498
polygenic_ldl	rs7717355	5	74951901	A	0.123206	0.0453
polygenic_ldl	rs12234025	5	75014916	A	0.11244	0.0336
polygenic_ldl	rs2112347	5	75015242	G	0.398724	0.0443
polygenic_ldl	rs1001935	5	75040180	A	0.101675	0.0368
polygenic_ldl	rs7727150	5	75132546	G	0.478469	0.024
polygenic_ldl	rs2878655	5	75161403	A	0.142344	-0.0233
polygenic_ldl	rs10515204	5	75216003	A	0.0235247	0.0632
polygenic_ldl	rs11749936	5	75260936	C	0.668262	-0.02
polygenic_ldl	rs6874435	5	75574855	G	0.142344	0.0202
polygenic_ldl	rs10519585	5	118676529	C	0.300878	-0.0185
polygenic_ldl	rs4530754	5	122855416	A	0.545455	0.0275
polygenic_ldl	rs10463762	5	122959130	T	0.146332	-0.0216
polygenic_ldl	rs190466	5	123613644	A	0.130781	0.0245
polygenic_ldl	rs7730247	5	131781288	C	0.232855	-0.0195
polygenic_ldl	rs10477741	5	131795310	G	0.11253	0.0242
polygenic_ldl	rs32074	5	156111450	C	0.0777512	-0.0334
polygenic_ldl	rs4704810	5	156273481	A	0.373802	0.0217
polygenic_ldl	rs10052517	5	156297006	G	0.151515	0.0199
polygenic_ldl	rs6873053	5	156376703	G	0.92823	0.0451
polygenic_ldl	rs6882076	5	156390297	C	0.648325	0.0456
polygenic_ldl	rs17054136	5	156472825	A	0.0566188	0.0437
polygenic_ldl	rs4704841	5	156487235	C	0.372997	0.0259
polygenic_ldl	rs31223	5	156625279	C	0.375997	-0.0178
polygenic_ldl	rs2163455	6	7988821	A	0.467305	-0.0227
polygenic_ldl	rs7744733	6	16091642	A	0.144338	-0.0238
polygenic_ldl	rs3757354	6	16127407	T	0.233254	-0.0382
polygenic_ldl	rs2072779	6	16153745	T	0.253987	-0.0169
polygenic_ldl	rs2327951	6	16195308	C	0.317384	-0.027
polygenic_ldl	rs12153885	6	25424003	A	0.158692	-0.0267
polygenic_ldl	rs3823151	6	25800197	C	0.0454545	0.0458
polygenic_ldl	rs12210098	6	25963966	T	0.330941	-0.0185
polygenic_ldl	rs1800562	6	26093141	A	0.0562201	-0.0615
polygenic_ldl	rs3132680	6	30073195	C	0.699761	0.0182
polygenic_ldl	rs9261407	6	30074028	C	0.854466	0.0217
polygenic_ldl	rs2074477	6	30132035	A	0.161483	0.0235
polygenic_ldl	rs3129988	6	30769478	C	0.931419	0.0281
polygenic_ldl	rs13191258	6	30978717	T	0.0454908	0.0545
polygenic_ldl	rs2523864	6	31018546	T	0.432616	-0.0185
polygenic_ldl	rs2394427	6	31019562	A	0.14992	0.0302
polygenic_ldl	rs3130573	6	31106268	G	0.335731	0.017
polygenic_ldl	rs2040748	6	31243785	T	0.275518	0.0324
polygenic_ldl	rs2247056	6	31265490	C	0.773525	0.0248
polygenic_ldl	rs3873386	6	31273745	C	0.417065	0.0178
polygenic_ldl	rs2844533	6	31350802	A	0.757576	0.018
polygenic_ldl	rs10947207	6	31361485	C	0.283946	0.0308
polygenic_ldl	rs2523454	6	31367865	A	0.264753	-0.02
polygenic_ldl	rs4413654	6	31441349	A	0.291866	0.0238
polygenic_ldl	rs2248372	6	31446466	A	0.33147	0.0175
polygenic_ldl	rs3132454	6	31489644	G	0.409091	0.0165
polygenic_ldl	rs2071593	6	31512799	A	0.0761563	0.0351
polygenic_ldl	rs2230365	6	31525448	T	0.161085	0.021
polygenic_ldl	rs7029	6	31629953	G	0.283719	0.0169
polygenic_ldl	rs592229	6	31930441	T	0.586193	0.0212
polygenic_ldl	rs7774197	6	32046275	C	0.0637959	0.0508
polygenic_ldl	rs2022544	6	32321004	T	0.138756	0.0265
polygenic_ldl	rs6913309	6	32339840	A	0.278708	0.028
polygenic_ldl	rs9268403	6	32341473	C	0.282695	-0.0178
polygenic_ldl	rs3763317	6	32376788	T	0.484848	0.0232
polygenic_ldl	rs743862	6	32381939	C	0.291069	0.025
polygenic_ldl	rs9273363	6	32626272	A	0.261563	-0.0244
polygenic_ldl	rs3891175	6	32634467	T	0.204944	-0.0224
polygenic_ldl	rs9469220	6	32658310	A	0.530702	0.0214
polygenic_ldl	rs10947332	6	32677440	A	0.125199	0.0504
polygenic_ldl	rs3104405	6	32682308	A	0.694577	-0.02
polygenic_ldl	rs17500468	6	32711178	G	0.11563	0.0248
polygenic_ldl	rs2621321	6	32789480	G	0.271531	0.0234
polygenic_ldl	rs3800406	6	35133074	G	0.085327	-0.0318
polygenic_ldl	rs9462085	6	35404437	A	0.679825	-0.02
polygenic_ldl	rs2758886	6	39250837	A	0.266348	0.0218
polygenic_ldl	rs2274517	6	42932715	T	0.498803	-0.0176
polygenic_ldl	rs2268719	6	52411713	T	0.263158	-0.0282
polygenic_ldl	rs2239620	6	52452585	G	0.641547	0.0272
polygenic_ldl	rs10456661	6	52469057	C	0.201356	0.0188
polygenic_ldl	rs9296687	6	52513889	A	0.500797	0.0148
polygenic_ldl	rs10948714	6	52529666	C	0.187799	0.0353
polygenic_ldl	rs10456157	6	52559782	T	0.431419	-0.0243
polygenic_ldl	rs9395821	6	52654220	A	0.594896	-0.0193
polygenic_ldl	rs1326543	6	53497222	G	0.249002	0.0174
polygenic_ldl	rs17789218	6	100600097	C	0.218501	-0.0241
polygenic_ldl	rs9373954	6	107904570	G	0.257974	0.0204
polygenic_ldl	rs12208578	6	109369745	C	0.127592	-0.0216
polygenic_ldl	rs6909746	6	116352750	T	0.368421	-0.0263
polygenic_ldl	rs12661111	6	133060200	T	0.0482456	0.0421
polygenic_ldl	rs2327277	6	133088141	G	0.027512	-0.0685
polygenic_ldl	rs211617	6	133725470	G	0.935008	-0.0336
polygenic_ldl	rs9376090	6	135411228	C	0.255582	-0.0218
polygenic_ldl	rs9376396	6	139349151	C	0.430911	0.0165
polygenic_ldl	rs6937786	6	149582909	C	0.205742	-0.0172
polygenic_ldl	rs9478809	6	151072347	A	0.085327	0.0423
polygenic_ldl	rs4708848	6	160236670	A	0.671053	0.0183
polygenic_ldl	rs2038819	6	160238709	T	0.258373	0.0236
polygenic_ldl	rs9346799	6	160347111	T	0.0837321	0.031
polygenic_ldl	rs6939741	6	160362076	G	0.474083	0.0141
polygenic_ldl	rs6917747	6	160402705	A	0.135965	0.0362
polygenic_ldl	rs12213092	6	160415554	T	0.0155502	0.0762
polygenic_ldl	rs9456496	6	160443390	G	0.0933014	0.0346
polygenic_ldl	rs8191808	6	160469510	G	0.00757576	0.0767
polygenic_ldl	rs8191855	6	160485060	A	0.0259171	0.1147
polygenic_ldl	rs3798180	6	160491741	G	0.418262	-0.0271
polygenic_ldl	rs2297367	6	160523709	T	0.041866	-0.0394
polygenic_ldl	rs12208357	6	160543148	T	0.0653907	0.0674
polygenic_ldl	rs461473	6	160543562	A	0.0841308	-0.0427
polygenic_ldl	rs9457843	6	160560933	T	0.102472	-0.0328
polygenic_ldl	rs2297374	6	160575985	T	0.385965	-0.0325
polygenic_ldl	rs1564348	6	160578860	C	0.15311	0.0481
polygenic_ldl	rs6455682	6	160581911	A	0.116427	-0.0355
polygenic_ldl	rs16891156	6	160608804	C	0.0378788	0.0965
polygenic_ldl	rs505000	6	160696934	T	0.301834	0.021
polygenic_ldl	rs3125055	6	160736787	A	0.141148	0.0468
polygenic_ldl	rs378479	6	160737140	C	0.485646	-0.0221
polygenic_ldl	rs3918291	6	160828142	C	0.00956938	0.1953
polygenic_ldl	rs13213129	6	160906922	T	0.0442584	-0.0532
polygenic_ldl	rs9365166	6	160911908	T	0.523943	-0.018
polygenic_ldl	rs9346818	6	160914460	G	0.586523	0.0203
polygenic_ldl	rs3798220	6	160961137	C	0.0211324	0.1579
polygenic_ldl	rs3798221	6	160998148	T	0.208134	-0.0368
polygenic_ldl	rs7770628	6	161018174	T	0.561404	-0.0258
polygenic_ldl	rs2315065	6	161108144	A	0.0797448	0.1102
polygenic_ldl	rs2314852	6	161122787	A	0.748405	0.0384
polygenic_ldl	rs1247561	6	161204856	T	0.820175	-0.0186
polygenic_ldl	rs9365233	6	161323288	G	0.690989	-0.0151
polygenic_ldl	rs1596405	6	161360697	A	0.310207	-0.0181
polygenic_ldl	rs9355860	6	161390787	A	0.254785	0.0228
polygenic_ldl	rs2293289	6	161551439	A	0.0777512	0.0302
polygenic_ldl	rs9458157	6	161641480	G	0.153509	0.0191
polygenic_ldl	rs1997243	7	1083777	G	0.151515	0.0222
polygenic_ldl	rs12535167	7	17693530	T	0.0446571	-0.0312
polygenic_ldl	rs2390536	7	21485397	A	0.310207	0.0223
polygenic_ldl	rs10272006	7	21520132	A	0.695774	0.0268
polygenic_ldl	rs2285949	7	21584243	A	0.462061	0.021
polygenic_ldl	rs12670798	7	21607352	C	0.255582	0.0344
polygenic_ldl	rs940434	7	21684768	T	0.687002	-0.0189
polygenic_ldl	rs2237326	7	24797764	C	0.119219	-0.0232
polygenic_ldl	rs10235225	7	25905599	A	0.576156	-0.0193
polygenic_ldl	rs4722551	7	25991826	C	0.141547	0.0391
polygenic_ldl	rs4719841	7	25997536	G	0.431021	-0.0243
polygenic_ldl	rs4534057	7	41768820	A	0.527113	-0.015
polygenic_ldl	rs10234070	7	44537696	T	0.0972887	0.0295
polygenic_ldl	rs2073547	7	44582331	G	0.212121	0.0485
polygenic_ldl	rs217386	7	44600695	A	0.409888	-0.0363
polygenic_ldl	rs2300414	7	44682938	A	0.101675	0.0353
polygenic_ldl	rs13221883	7	45248218	G	0.0267145	0.0349
polygenic_ldl	rs11971220	7	75842792	T	0.175837	0.0209
polygenic_ldl	rs2110391	7	86074295	G	0.35327	-0.0145
polygenic_ldl	rs1014283	7	87076587	A	0.192185	-0.0202
polygenic_ldl	rs10953259	7	98013107	C	0.802474	0.0187
polygenic_ldl	rs10253932	7	98099878	C	0.0374801	-0.0793
polygenic_ldl	rs3779500	7	106792704	C	0.797448	0.02
polygenic_ldl	rs6959008	7	130634476	T	0.492823	0.0149
polygenic_ldl	rs2911970	8	6615973	T	0.742823	0.029
polygenic_ldl	rs713286	8	9171735	C	0.0825359	-0.0473
polygenic_ldl	rs9987289	8	9183358	G	0.917065	0.0714
polygenic_ldl	rs1461728	8	9200042	G	0.658692	-0.0195
polygenic_ldl	rs10102352	8	9206069	G	0.63767	0.0321
polygenic_ldl	rs11784552	8	9224907	T	0.1874	-0.0201
polygenic_ldl	rs6998920	8	15111734	T	0.127592	0.0255
polygenic_ldl	rs13256996	8	15120989	C	0.360845	-0.0157
polygenic_ldl	rs4077191	8	15230180	G	0.0494418	0.0502
polygenic_ldl	rs1961456	8	18255709	G	0.324561	0.0208
polygenic_ldl	rs1466753	8	18277119	T	0.440191	-0.015
polygenic_ldl	rs11781222	8	23389571	C	0.138357	-0.0265
polygenic_ldl	rs10102164	8	55421614	A	0.176635	0.0316
polygenic_ldl	rs13277646	8	59329438	G	0.282297	-0.019
polygenic_ldl	rs13277801	8	59353534	T	0.667863	-0.0338
polygenic_ldl	rs17202769	8	59386354	C	0.158293	-0.0226
polygenic_ldl	rs7013120	8	74881674	A	0.252791	-0.0165
polygenic_ldl	rs4131873	8	99734384	G	0.324561	0.0169
polygenic_ldl	rs808994	8	116429998	C	0.807018	0.0222
polygenic_ldl	rs2721940	8	116636281	C	0.624801	-0.0175
polygenic_ldl	rs2737252	8	116663898	A	0.248804	-0.0314
polygenic_ldl	rs4559257	8	126431985	C	0.270734	0.0184
polygenic_ldl	rs2980874	8	126444788	A	0.353668	-0.021
polygenic_ldl	rs13277396	8	126445505	C	0.508772	-0.0219
polygenic_ldl	rs10094698	8	126447840	G	0.234238	0.0316
polygenic_ldl	rs4871601	8	126471577	G	0.0713716	0.0339
polygenic_ldl	rs2980884	8	126474356	A	0.588517	-0.0299
polygenic_ldl	rs66614050	8	126480526	T	0	-0.05
polygenic_ldl	rs72609845	8	126488710	A	0	-0.0353
polygenic_ldl	rs2954029	8	126490972	T	0.461324	-0.0564
polygenic_ldl	rs8180991	8	126500350	G	0.21252	0.045
polygenic_ldl	rs75998532	8	126505705	C	0.0641946	-0.0655
polygenic_ldl	rs4360309	8	126523523	T	0.550239	0.035
polygenic_ldl	rs11991475	8	126616615	A	0.171053	0.0272
polygenic_ldl	rs7832643	8	145022657	T	0.387071	0.0339
polygenic_ldl	rs3780181	9	2640759	G	0.0845295	-0.0445
polygenic_ldl	rs7034098	9	2699606	G	0.258772	-0.0245
polygenic_ldl	rs10756782	9	16700514	A	0.718501	-0.0233
polygenic_ldl	rs10114576	9	16819159	C	0.158692	-0.0181
polygenic_ldl	rs3927680	9	16887366	A	0.531898	-0.0201
polygenic_ldl	rs7848261	9	16936412	A	0.100877	0.0265
polygenic_ldl	rs263636	9	17022423	A	0.198565	0.0204
polygenic_ldl	rs10757056	9	19406178	T	0.180223	0.0249
polygenic_ldl	rs958225	9	78759705	A	0.0741627	-0.0403
polygenic_ldl	rs785936	9	79093664	G	0.663876	-0.0151
polygenic_ldl	rs13298711	9	83820909	A	0.160287	-0.0295
polygenic_ldl	rs11140022	9	85932147	C	0.269537	-0.0247
polygenic_ldl	rs10988904	9	102595685	T	0.357656	-0.0187
polygenic_ldl	rs1883025	9	107664301	T	0.278309	-0.0296
polygenic_ldl	rs3750320	9	131670457	C	0.188198	-0.0201
polygenic_ldl	rs10124218	9	136039533	T	0.229848	-0.0196
polygenic_ldl	rs11795315	9	136064766	A	0.265152	0.0286
polygenic_ldl	rs4489379	9	136084941	T	0.558214	0.0312
polygenic_ldl	rs8176725	9	136132617	A	0.107428	-0.0464
polygenic_ldl	rs8176720	9	136132873	C	0.354067	-0.0332
polygenic_ldl	rs630014	9	136149722	G	0.527113	0.0311
polygenic_ldl	rs579459	9	136154168	C	0.201754	0.0665
polygenic_ldl	rs7030248	9	136155359	A	0.343176	-0.0298
polygenic_ldl	rs79158370	9	136182159	A	0.0766161	0.0426
polygenic_ldl	rs17150482	9	136194595	C	0.294258	-0.0276
polygenic_ldl	rs3124747	9	136268084	G	0.624801	-0.0243
polygenic_ldl	rs7864157	9	136357925	T	0.0940989	0.048
polygenic_ldl	rs28615587	9	136365146	G	0.711324	-0.0236
polygenic_ldl	rs2797496	10	5801232	G	0.263955	-0.0183
polygenic_ldl	rs10904908	10	17260290	G	0.462121	0.0198
polygenic_ldl	rs11011894	10	20519193	G	0.348884	0.0208
polygenic_ldl	rs7919204	10	45177853	T	0.132376	-0.0431
polygenic_ldl	rs11187157	10	94502244	C	0.432217	-0.0184
polygenic_ldl	rs11187169	10	94521415	G	0.141547	0.0219
polygenic_ldl	rs1409385	10	94762056	A	0.358739	-0.021
polygenic_ldl	rs2068888	10	94839642	A	0.49162	-0.0166
polygenic_ldl	rs2419604	10	113944271	G	0.714912	-0.0302
polygenic_ldl	rs12412743	10	114045333	T	0.183413	-0.023
polygenic_ldl	rs7901275	10	114732906	C	0.47488	0.0137
polygenic_ldl	rs4980169	10	124692586	G	0.559011	0.0184
polygenic_ldl	rs7944669	11	5661046	G	0.662281	-0.0185
polygenic_ldl	rs7129909	11	5711177	G	0.342903	0.0157
polygenic_ldl	rs1920668	11	15846536	C	0.651914	-0.018
polygenic_ldl	rs17494675	11	18626834	C	0.0478851	-0.0471
polygenic_ldl	rs10832962	11	18656271	T	0.679968	0.032
polygenic_ldl	rs11038993	11	46810916	A	0.496013	0.0147
polygenic_ldl	rs3816724	11	47312045	G	0.100877	-0.0231
polygenic_ldl	rs198462	11	61524119	A	0.493084	0.0167
polygenic_ldl	rs174532	11	61548874	A	0.269936	0.0353
polygenic_ldl	rs174583	11	61609750	T	0.337719	-0.0522
polygenic_ldl	rs73487492	11	61621611	G	0.0566188	-0.0388
polygenic_ldl	rs174602	11	61624414	C	0.191388	-0.0316
polygenic_ldl	rs11230815	11	61636126	C	0.905502	0.0407
polygenic_ldl	rs174469	11	61667443	T	0.172249	-0.0229
polygenic_ldl	rs2521567	11	61699055	A	0.464115	-0.0195
polygenic_ldl	rs2521568	11	61700933	C	0.0984848	-0.0276
polygenic_ldl	rs1534842	11	61713590	G	0.183706	-0.0423
polygenic_ldl	rs12418839	11	61894891	G	0.0402711	-0.0364
polygenic_ldl	rs901105	11	77924607	C	0.189394	-0.0347
polygenic_ldl	rs496827	11	95059157	T	0.76257	0.017
polygenic_ldl	rs4938320	11	111098908	T	0.0801435	-0.0345
polygenic_ldl	rs3017778	11	116523931	T	0.104864	0.0398
polygenic_ldl	rs11820504	11	116529442	C	0.201754	0.0201
polygenic_ldl	rs2155216	11	116531739	T	0.0442584	0.0819
polygenic_ldl	rs11216107	11	116579663	C	0.349282	0.0249
polygenic_ldl	rs180326	11	116624703	T	0.651914	-0.0275
polygenic_ldl	rs12294259	11	116637146	T	0.064992	0.0738
polygenic_ldl	rs2075290	11	116653296	T	0.907097	-0.0766
polygenic_ldl	rs1729410	11	116665661	C	0.464115	-0.0181
polygenic_ldl	rs11600380	11	116670182	C	0.0865231	-0.0558
polygenic_ldl	rs482371	11	116752163	C	0.577751	-0.0152
polygenic_ldl	rs17120293	11	116944846	C	0.0574163	-0.0316
polygenic_ldl	rs508487	11	117075566	T	0.073764	0.0561
polygenic_ldl	rs2277295	11	118416253	T	0.165072	0.0246
polygenic_ldl	rs11603023	11	118486067	C	0.58453	-0.0168
polygenic_ldl	rs7110526	11	118633533	C	0.252392	0.0182
polygenic_ldl	rs12285364	11	121393226	T	0.0518341	-0.0375
polygenic_ldl	rs7117842	11	122534504	C	0.359537	0.0192
polygenic_ldl	rs534278	11	126056514	A	0.328811	-0.0183
polygenic_ldl	rs588361	11	126084834	A	0.598884	-0.0191
polygenic_ldl	rs10893493	11	126152647	G	0.113328	0.0345
polygenic_ldl	rs683800	11	126183756	C	0.452552	-0.0181
polygenic_ldl	rs646775	11	126197599	A	0.251595	-0.0201
polygenic_ldl	rs582037	11	126217870	C	0.635167	-0.025
polygenic_ldl	rs73632745	11	126229617	T	0.118421	0.0615
polygenic_ldl	rs10893499	11	126241979	A	0.150319	0.0521
polygenic_ldl	rs10893502	11	126254018	C	0.631978	0.0152
polygenic_ldl	rs10893505	11	126267544	A	0.0482456	0.063
polygenic_ldl	rs4883201	12	9082581	G	0.110447	-0.0275
polygenic_ldl	rs1805720	12	9148744	T	0.413876	0.0156
polygenic_ldl	rs12320328	12	25408464	G	0.0793461	-0.0286
polygenic_ldl	rs4931193	12	29633845	A	0.588517	-0.0221
polygenic_ldl	rs1491924	12	40587930	C	0.0877193	0.0503
polygenic_ldl	rs10876041	12	50901882	C	0.625299	0.018
polygenic_ldl	rs764606	12	51313531	A	0.338915	0.0165
polygenic_ldl	rs11613352	12	57792580	T	0.212121	-0.0171
polygenic_ldl	rs7980319	12	82649036	G	0.608939	-0.0233
polygenic_ldl	rs12312151	12	89902335	A	0.508772	0.0202
polygenic_ldl	rs11110390	12	100874901	T	0.291866	-0.0185
polygenic_ldl	rs3741782	12	109095137	G	0.312849	0.0196
polygenic_ldl	rs3184504	12	111884608	C	0.557018	0.0268
polygenic_ldl	rs17805591	12	111923455	A	0.0362839	0.0336
polygenic_ldl	rs7297760	12	112313688	C	0.179027	0.0278
polygenic_ldl	rs7136364	12	112965483	C	0.199362	0.0188
polygenic_ldl	rs1544656	12	113008333	C	0.270734	0.0198
polygenic_ldl	rs233722	12	113031474	A	0.586124	0.0162
polygenic_ldl	rs2555271	12	119737782	G	0.667863	0.0164
polygenic_ldl	rs2673617	12	121095566	C	0.595694	-0.0232
polygenic_ldl	rs1186380	12	121376416	T	0.274721	-0.0244
polygenic_ldl	rs1169288	12	121416650	C	0.340528	0.0375
polygenic_ldl	rs11065389	12	121437964	C	0.0183413	0.0813
polygenic_ldl	rs1169307	12	121438382	C	0.630487	0.0167
polygenic_ldl	rs2708101	12	121487632	T	0.475259	0.0205
polygenic_ldl	rs11065406	12	121490520	T	0.42269	-0.0172
polygenic_ldl	rs1169737	12	121600294	T	0.0199362	0.0669
polygenic_ldl	rs4765219	12	124440110	A	0.333732	-0.0182
polygenic_ldl	rs11057404	12	124445021	G	0.0334928	0.0438
polygenic_ldl	rs11057830	12	125307053	A	0.132775	0.0253
polygenic_ldl	rs6486771	12	129581261	C	0.631579	-0.019
polygenic_ldl	rs4942486	13	32953388	C	0.507177	-0.0243
polygenic_ldl	rs17829029	13	70907803	C	0.0861244	0.0348
polygenic_ldl	rs6492707	13	95147716	G	0.653509	0.0199
polygenic_ldl	rs4773173	13	111025118	G	0.359649	-0.0185
polygenic_ldl	rs9522314	13	112264915	A	0.515949	0.0146
polygenic_ldl	rs4393438	13	114821075	C	0.183812	-0.0224
polygenic_ldl	rs11629005	14	24860887	C	0.455343	0.0164
polygenic_ldl	rs17795070	14	24883630	A	0.173445	-0.0263
polygenic_ldl	rs8017377	14	24883887	A	0.431021	0.0303
polygenic_ldl	rs10140401	14	24888500	T	0.105662	-0.0314
polygenic_ldl	rs7142119	14	57038399	C	0.0127694	-0.1382
polygenic_ldl	rs17179984	14	65159342	C	0.17823	0.0206
polygenic_ldl	rs4899343	14	70752646	G	0.738038	0.019
polygenic_ldl	rs9646133	14	71096344	T	0.345295	-0.0216
polygenic_ldl	rs13379043	14	74250126	C	0.294094	-0.0186
polygenic_ldl	rs4905179	14	94795492	G	0.224482	0.0219
polygenic_ldl	rs8005695	14	99185438	A	0.118421	-0.0229
polygenic_ldl	rs3783345	14	100820536	G	0.785885	0.0256
polygenic_ldl	rs4779521	15	31672128	A	0.498006	0.0244
polygenic_ldl	rs4147358	15	67428014	A	0.263955	0.0174
polygenic_ldl	rs3812945	15	75289722	C	0.408293	0.0167
polygenic_ldl	rs3128	15	79214392	T	0.0546252	-0.0357
polygenic_ldl	rs2684800	15	99480770	G	0.639553	-0.0226
polygenic_ldl	rs9941004	16	23017240	A	0.0653907	-0.0408
polygenic_ldl	rs749767	16	31124407	G	0.394737	-0.0164
polygenic_ldl	rs13306677	16	56926195	A	0.0984848	-0.0284
polygenic_ldl	rs12448528	16	56985555	G	0.793062	-0.037
polygenic_ldl	rs247616	16	56989590	T	0.314103	-0.0547
polygenic_ldl	rs186481539	16	56996647	A	0	-0.0472
polygenic_ldl	rs1864163	16	56997233	A	0.232456	0.0437
polygenic_ldl	rs12597002	16	57002404	A	0.311005	0.018
polygenic_ldl	rs11076174	16	57003146	C	0.0749601	0.0333
polygenic_ldl	rs289714	16	57007451	A	0.811005	-0.0358
polygenic_ldl	rs289719	16	57009941	C	0.671863	0.0198
polygenic_ldl	rs5880	16	57015091	C	0.041866	0.047
polygenic_ldl	rs12720917	16	57019392	C	0.131579	-0.0251
polygenic_ldl	rs236004	16	71278689	C	0.612929	-0.0176
polygenic_ldl	rs6499515	16	71408940	A	0.456938	0.0186
polygenic_ldl	rs7193549	16	71649416	C	0.856858	0.0256
polygenic_ldl	rs8044335	16	71869520	C	0.5	0.0306
polygenic_ldl	rs4788589	16	72019948	A	0.776715	0.0287
polygenic_ldl	rs889545	16	72022065	A	0.0322967	-0.056
polygenic_ldl	rs2000999	16	72108093	A	0.224083	0.065
polygenic_ldl	rs217181	16	72114002	T	0.19593	-0.0546
polygenic_ldl	rs17666927	16	72143414	A	0.0183413	-0.0701
polygenic_ldl	rs9302635	16	72144174	C	0.185805	-0.0398
polygenic_ldl	rs4788460	16	72154509	T	0.289075	0.0276
polygenic_ldl	rs9938506	16	72252752	G	0.33453	0.0283
polygenic_ldl	rs12921986	16	72312727	G	0.0689793	0.0461
polygenic_ldl	rs2336438	16	72409698	C	0.0382775	0.065
polygenic_ldl	rs9921613	16	88461275	T	0.312849	0.0152
polygenic_ldl	rs9933309	16	88844932	C	0.711891	0.0164
polygenic_ldl	rs314253	17	7091650	C	0.332137	-0.0242
polygenic_ldl	rs4791641	17	8161149	T	0.468501	-0.0202
polygenic_ldl	rs17205049	17	8301167	T	0.301834	-0.0169
polygenic_ldl	rs8075213	17	9578647	T	0.170255	-0.0245
polygenic_ldl	rs241771	17	26592946	C	0.541866	-0.0151
polygenic_ldl	rs9895443	17	27182944	A	0.772727	0.0309
polygenic_ldl	rs2953013	17	29496343	A	0.70614	0.0178
polygenic_ldl	rs12309	17	38175462	T	0.388578	0.0207
polygenic_ldl	rs9907126	17	40613441	C	0.245614	-0.0168
polygenic_ldl	rs1230097	17	43476606	A	0.488437	0.0147
polygenic_ldl	rs4968255	17	45312813	T	0.247402	0.0267
polygenic_ldl	rs6504872	17	45438952	T	0.4689	0.0274
polygenic_ldl	rs4141183	17	45858487	T	0.122506	-0.0267
polygenic_ldl	rs12948653	17	46259254	A	0.240032	-0.0192
polygenic_ldl	rs8070132	17	57790206	C	0.870016	0.0236
polygenic_ldl	rs1801689	17	64210580	C	0.0322967	0.1028
polygenic_ldl	rs8178845	17	64217978	A	0.571372	-0.0164
polygenic_ldl	rs1980118	17	64520446	C	0.718501	0.0234
polygenic_ldl	rs1373067	17	66901366	C	0.332935	0.0159
polygenic_ldl	rs2886232	17	67150176	C	0.893541	-0.0451
polygenic_ldl	rs477031	17	67345501	T	0.921451	-0.0452
polygenic_ldl	rs9893349	17	67474011	G	0.200159	0.025
polygenic_ldl	rs2125345	17	73782191	C	0.349681	-0.0214
polygenic_ldl	rs10852784	17	75609987	G	0.747805	0.0272
polygenic_ldl	rs7224238	17	75753174	A	0.0334928	0.0886
polygenic_ldl	rs7405957	17	80990787	T	0.472444	-0.0163
polygenic_ldl	rs12457927	18	286475	A	0.1874	-0.0192
polygenic_ldl	rs329007	18	9522606	A	0.732057	0.0157
polygenic_ldl	rs16977615	18	41229484	A	0.220893	0.0256
polygenic_ldl	rs2156499	18	47007234	A	0.260367	-0.019
polygenic_ldl	rs7241596	18	47138066	T	0.409888	0.0162
polygenic_ldl	rs7230869	18	47157004	C	0.677432	0.0184
polygenic_ldl	rs11659960	18	47166101	C	0.277911	0.0208
polygenic_ldl	rs1943979	18	47187977	A	0.659091	0.0169
polygenic_ldl	rs2238577	19	948532	T	0.182362	0.0413
polygenic_ldl	rs879983	19	1132637	G	0.249203	0.0188
polygenic_ldl	rs941408	19	2814181	T	0.307018	0.0184
polygenic_ldl	rs2287802	19	10112688	G	0.381883	0.0173
polygenic_ldl	rs17677316	19	10680241	A	0.240431	0.0246
polygenic_ldl	rs10403668	19	10686123	A	0.14992	-0.0439
polygenic_ldl	rs8106664	19	10728030	T	0.783892	0.053
polygenic_ldl	rs11085745	19	10824915	G	0.986443	0.1206
polygenic_ldl	rs12974306	19	10830281	T	0.475279	0.0221
polygenic_ldl	rs11881156	19	10950125	T	0.169856	-0.0811
polygenic_ldl	rs1529711	19	11023434	T	0.138069	0.0323
polygenic_ldl	rs3786721	19	11146499	C	0.57103	-0.0468
polygenic_ldl	rs3786722	19	11161537	A	0.228868	-0.0754
polygenic_ldl	rs36005514	19	11190764	A	0.064992	0.0626
polygenic_ldl	rs36218923	19	11199486	T	0.00518341	0.1589
polygenic_ldl	rs12981050	19	11200412	T	0.0494812	0.042
polygenic_ldl	rs6511720	19	11202306	T	0.106459	-0.2209
polygenic_ldl	rs17248748	19	11206040	T	0.0099681	-0.0956
polygenic_ldl	rs73015030	19	11207516	A	0.0279107	-0.1517
polygenic_ldl	rs2569556	19	11218965	A	0.0564452	-0.0511
polygenic_ldl	rs688	19	11227602	T	0.433812	0.054
polygenic_ldl	rs45508991	19	11233886	T	0.00677831	0.1175
polygenic_ldl	rs5927	19	11233941	G	0.761164	0.0345
polygenic_ldl	rs2738464	19	11242307	C	0.861931	0.0422
polygenic_ldl	rs5742911	19	11243445	G	0.2736	-0.0606
polygenic_ldl	rs892114	19	11266584	G	0.763955	-0.0353
polygenic_ldl	rs7188	19	11275139	C	0.348485	0.0521
polygenic_ldl	rs4804149	19	11284028	C	0.26874	0.0227
polygenic_ldl	rs379309	19	11284302	T	0.511164	-0.0313
polygenic_ldl	rs17616661	19	11303554	G	0.0733652	0.029
polygenic_ldl	rs4804151	19	11327608	C	0.682362	-0.0216
polygenic_ldl	rs1560699	19	11337454	C	0.989234	-0.0881
polygenic_ldl	rs376642	19	11392431	T	0.298644	-0.0233
polygenic_ldl	rs17699238	19	11425200	G	0.219298	0.025
polygenic_ldl	rs7249760	19	18611545	T	0.212919	0.0255
polygenic_ldl	rs3810444	19	19103986	A	0.0514354	-0.0624
polygenic_ldl	rs7257072	19	19267990	T	0.506385	-0.0176
polygenic_ldl	rs3819578	19	19288960	T	0.14673	-0.0388
polygenic_ldl	rs117877390	19	19378416	T	0.0175439	-0.0806
polygenic_ldl	rs10401969	19	19407718	C	0.0725678	-0.1184
polygenic_ldl	rs2965185	19	19525792	C	0.293461	-0.0372
polygenic_ldl	rs186869460	19	19526776	T	0	-0.0359
polygenic_ldl	rs77653002	19	19599389	A	0.00797448	-0.1264
polygenic_ldl	rs892023	19	19663850	G	0.400638	-0.0146
polygenic_ldl	rs873870	19	19738554	A	0.455706	-0.0177
polygenic_ldl	rs7247433	19	19795560	A	0.393745	-0.0158
polygenic_ldl	rs12608822	19	19841752	T	0.0586124	-0.0747
polygenic_ldl	rs247767	19	19849697	A	0.327077	-0.0196
polygenic_ldl	rs4808993	19	19920967	A	0.181818	-0.0234
polygenic_ldl	rs4809040	19	20474506	A	0.629984	-0.0196
polygenic_ldl	rs10424351	19	40116048	G	0.248405	0.0178
polygenic_ldl	rs2279011	19	41269288	T	0.487241	0.0157
polygenic_ldl	rs1582	19	44830892	A	0.690989	-0.0211
polygenic_ldl	rs1594895	19	44880360	C	0.202951	-0.0333
polygenic_ldl	rs926054	19	44952066	G	0.115231	-0.0485
polygenic_ldl	rs17800760	19	45013959	A	0.173844	-0.0513
polygenic_ldl	rs7260180	19	45028169	T	0.580542	0.0203
polygenic_ldl	rs16979231	19	45042765	C	0.213317	0.0234
polygenic_ldl	rs1661173	19	45048779	T	0.871212	0.0284
polygenic_ldl	rs11671606	19	45130550	T	0.369219	0.0233
polygenic_ldl	rs10460181	19	45140165	G	0.226475	-0.0536
polygenic_ldl	rs714948	19	45165912	A	0.092504	0.0479
polygenic_ldl	rs2965157	19	45176340	C	0.0354864	-0.1886
polygenic_ldl	rs10422616	19	45189332	C	0.443381	-0.0289
polygenic_ldl	rs12150984	19	45202027	A	0.290104	0.0308
polygenic_ldl	rs2965164	19	45202052	T	0.36882	-0.0175
polygenic_ldl	rs9973305	19	45215884	T	0.143541	-0.0526
polygenic_ldl	rs2965109	19	45225345	T	0.383971	-0.0546
polygenic_ldl	rs2965106	19	45232374	A	0.644737	0.0277
polygenic_ldl	rs1531517	19	45242173	A	0.0893142	-0.2202
polygenic_ldl	rs2965174	19	45245015	A	0.487231	-0.0253
polygenic_ldl	rs8103315	19	45254168	A	0.11563	0.0558
polygenic_ldl	rs10419669	19	45298069	A	0.0705742	0.0471
polygenic_ldl	rs2927477	19	45313715	C	0.124601	-0.1285
polygenic_ldl	rs11668536	19	45328476	T	0.221292	-0.0513
polygenic_ldl	rs10402271	19	45329214	G	0.322568	0.0927
polygenic_ldl	rs4803760	19	45333834	C	0.805267	0.1189
polygenic_ldl	rs2972564	19	45344458	G	0.1688	0.066
polygenic_ldl	rs8105340	19	45367777	T	0.882376	0.037
polygenic_ldl	rs4803766	19	45371168	A	0.452514	-0.0313
polygenic_ldl	rs11879589	19	45373276	A	0.103668	0.035
polygenic_ldl	rs387976	19	45379060	C	0.360734	-0.0818
polygenic_ldl	rs6859	19	45382034	G	0.572342	-0.0835
polygenic_ldl	rs7254892	19	45389596	A	0.0330941	-0.4853
polygenic_ldl	rs157580	19	45395266	A	0.594498	0.1078
polygenic_ldl	rs2075650	19	45395619	G	0.133573	0.1767
polygenic_ldl	rs75687619	19	45399344	T	0.0279107	0.1735
polygenic_ldl	rs4803770	19	45427353	G	0.351675	0.0545
polygenic_ldl	rs7259004	19	45432557	C	0.116214	-0.2094
polygenic_ldl	rs77719426	19	45432645	T	0.0123604	-0.1139
polygenic_ldl	rs113653117	19	45433152	A	0.000798085	-0.2143
polygenic_ldl	rs35136575	19	45439163	G	0.253589	-0.0409
polygenic_ldl	rs5158	19	45447178	T	0.134769	-0.0658
polygenic_ldl	rs12721109	19	45447221	A	0.0207337	-0.4462
polygenic_ldl	rs2288912	19	45449199	G	0.507177	-0.0223
polygenic_ldl	rs16979595	19	45477381	A	0.172785	0.02
polygenic_ldl	rs4803789	19	45523369	G	0.651515	0.024
polygenic_ldl	rs12974182	19	45563255	C	0.513557	0.0256
polygenic_ldl	rs1048699	19	45650386	T	0.0944976	0.0324
polygenic_ldl	rs8108762	19	45653227	A	0.271132	-0.0394
polygenic_ldl	rs12460985	19	45690889	C	0.193935	0.0292
polygenic_ldl	rs7255743	19	46018119	A	0.0127592	-0.1647
polygenic_ldl	rs7256865	19	46018407	G	0.10008	-0.0299
polygenic_ldl	rs4994276	19	46164172	T	0.264565	-0.0295
polygenic_ldl	rs2287019	19	46202172	T	0.204944	-0.0283
polygenic_ldl	rs732841	19	46207810	C	0.0606061	-0.0573
polygenic_ldl	rs11550348	19	46387344	A	0.0976874	-0.0362
polygenic_ldl	rs4802307	19	46849806	T	0.271531	-0.0174
polygenic_ldl	rs492602	19	49206417	G	0.448125	0.0293
polygenic_ldl	rs281385	19	49217261	G	0.862041	0.029
polygenic_ldl	rs6038207	20	5557481	C	0.584198	-0.0147
polygenic_ldl	rs364585	20	12962718	G	0.617225	0.0249
polygenic_ldl	rs390058	20	15252715	A	0.910287	0.0315
polygenic_ldl	rs2618632	20	17764010	C	0.326417	0.0178
polygenic_ldl	rs2618582	20	17834953	G	0.0701754	0.0419
polygenic_ldl	rs2328223	20	17845921	C	0.202951	0.0299
polygenic_ldl	rs2745865	20	17847735	C	0.874402	-0.0399
polygenic_ldl	rs6136213	20	17850340	G	0.304625	-0.0216
polygenic_ldl	rs12480689	20	31491301	C	0.388756	-0.016
polygenic_ldl	rs7264396	20	34154741	T	0.247209	-0.0246
polygenic_ldl	rs6016306	20	38894244	T	0.375598	-0.015
polygenic_ldl	rs11696774	20	38917787	T	0.131978	0.0243
polygenic_ldl	rs8118346	20	38932028	A	0.0845295	-0.0324
polygenic_ldl	rs11697014	20	38958338	T	0.034689	0.0395
polygenic_ldl	rs2902940	20	39091487	G	0.285885	-0.0274
polygenic_ldl	rs6029143	20	39118662	T	0.0542265	-0.0313
polygenic_ldl	rs2425412	20	39125829	T	0.884769	-0.0369
polygenic_ldl	rs6016381	20	39180436	C	0.38118	-0.0363
polygenic_ldl	rs926663	20	39245775	G	0.383174	-0.0164
polygenic_ldl	rs6129653	20	39275603	C	0.695375	-0.0296
polygenic_ldl	rs16989232	20	39291784	A	0.382775	-0.0247
polygenic_ldl	rs6065265	20	39308345	C	0.0554226	0.0482
polygenic_ldl	rs2425421	20	39345266	G	0.309011	0.0189
polygenic_ldl	rs11700116	20	39456099	G	0.0673844	0.0754
polygenic_ldl	rs734532	20	39611802	A	0.72488	0.0205
polygenic_ldl	rs6029503	20	39620087	C	0.182362	0.0234
polygenic_ldl	rs1006325	20	39633603	T	0.131579	0.019
polygenic_ldl	rs2076574	20	39721373	G	0.151914	0.0295
polygenic_ldl	rs6065311	20	39724338	C	0.501196	0.0417
polygenic_ldl	rs4812494	20	39967951	C	0.15949	0.0325
polygenic_ldl	rs2072966	20	40003337	G	0.238836	0.0179
polygenic_ldl	rs4518023	20	40020769	A	0.231659	0.019
polygenic_ldl	rs6029660	20	40030120	T	0.327352	0.0294
polygenic_ldl	rs2425463	20	40237810	G	0.126794	-0.0276
polygenic_ldl	rs6129900	20	40314178	A	0.451356	0.0238
polygenic_ldl	rs2866707	20	40351680	T	0.233652	-0.0159
polygenic_ldl	rs6129918	20	40353798	G	0.129585	0.036
polygenic_ldl	rs1800961	20	43042364	T	0.0263158	-0.0685
polygenic_ldl	rs6027796	20	59323271	T	0.152313	0.0282
polygenic_ldl	rs2833487	21	33087863	G	0.0450558	0.0374
polygenic_ldl	rs9608534	22	27273238	A	0.657496	0.0157
polygenic_ldl	rs5763662	22	30378703	T	0.0386762	0.0767
polygenic_ldl	rs138764	22	35703128	C	0.623604	-0.0188
polygenic_ldl	rs4253776	22	46629479	G	0.114525	0.0311
polygenic_ldl	rs916419	22	50169421	C	0.0559105	0.0416

## Sheet: HDL-C
profile	rsid	chr	pos	altAllele	altFreq	beta
polygenic_hdl	rs9662941	1	18736536	A	0.197368	-0.0204
polygenic_hdl	rs471760	1	20917206	A	0.305024	0.014
polygenic_hdl	rs1767141	1	23734350	C	0.901116	-0.0226
polygenic_hdl	rs6699798	1	26556442	T	0.163876	0.0195
polygenic_hdl	rs4072445	1	26664219	C	0.285088	-0.0156
polygenic_hdl	rs12137896	1	26712597	T	0.139553	0.0267
polygenic_hdl	rs2229714	1	26900708	A	0.120813	0.0294
polygenic_hdl	rs12748152	1	27138393	T	0.0602073	0.0506
polygenic_hdl	rs737524	1	27180829	C	0.380383	0.0158
polygenic_hdl	rs12410656	1	27397604	T	0.0629984	0.0308
polygenic_hdl	rs12144891	1	28344980	G	0.275518	0.0148
polygenic_hdl	rs1984600	1	39491927	C	0.790271	0.0286
polygenic_hdl	rs11580989	1	39583686	C	0.297448	-0.019
polygenic_hdl	rs4660293	1	40028180	G	0.225678	0.0353
polygenic_hdl	rs1288371	1	53576592	C	0.683812	0.0154
polygenic_hdl	rs7550485	1	54928493	A	0.0729665	-0.0331
polygenic_hdl	rs631106	1	62901807	A	0.330542	0.0157
polygenic_hdl	rs650194	1	71414863	G	0.665869	-0.0228
polygenic_hdl	rs2815406	1	93629673	A	0.105263	-0.0299
polygenic_hdl	rs12133576	1	93816400	G	0.643142	0.0243
polygenic_hdl	rs10857972	1	109384436	T	0.251196	-0.0264
polygenic_hdl	rs688386	1	109784463	T	0.523525	-0.0131
polygenic_hdl	rs12740374	1	109817590	T	0.199761	-0.0343
polygenic_hdl	rs657420	1	109826136	T	0.530702	0.0169
polygenic_hdl	rs12127701	1	109838264	G	0.0598086	-0.0339
polygenic_hdl	rs17024393	1	110154688	C	0.0279107	0.0475
polygenic_hdl	rs333947	1	110470764	A	0.172648	0.0296
polygenic_hdl	rs390923	1	110499669	G	0.447725	0.0203
polygenic_hdl	rs2622360	1	118086756	C	0.334928	-0.0212
polygenic_hdl	rs267738	1	150940625	G	0.178771	-0.0203
polygenic_hdl	rs1194596	1	154238383	G	0.513557	-0.014
polygenic_hdl	rs12145743	1	156700651	G	0.302632	-0.0203
polygenic_hdl	rs714515	1	172352990	A	0.597289	-0.0155
polygenic_hdl	rs75298503	1	177884407	C	0.00677831	0.1193
polygenic_hdl	rs4650994	1	178515312	A	0.505981	0.021
polygenic_hdl	rs16858559	1	182098096	G	0.251196	0.0292
polygenic_hdl	rs10911024	1	182114569	A	0.329346	-0.0229
polygenic_hdl	rs1689797	1	182150978	A	0.322967	0.0358
polygenic_hdl	rs17506661	1	182178161	T	0.0494418	0.03
polygenic_hdl	rs1018611	1	182224790	A	0.16547	0.0294
polygenic_hdl	rs1336855	1	191604694	G	0.0701754	0.0291
polygenic_hdl	rs6686605	1	200508568	T	0.773344	-0.0182
polygenic_hdl	rs10900522	1	205684067	C	0.249203	0.0214
polygenic_hdl	rs823094	1	205689807	G	0.374003	-0.015
polygenic_hdl	rs9242	1	206637395	T	0.519726	-0.0211
polygenic_hdl	rs11119751	1	211663221	T	0.0889155	-0.0312
polygenic_hdl	rs11118229	1	219333297	T	0.124003	-0.0293
polygenic_hdl	rs1538748	1	219623621	T	0.62929	0.0156
polygenic_hdl	rs2642438	1	220970028	G	0.724083	-0.0303
polygenic_hdl	rs12035297	1	230238821	T	0.275917	-0.0197
polygenic_hdl	rs6659658	1	230272380	A	0.260575	-0.0228
polygenic_hdl	rs1998064	1	230287128	G	0.238038	-0.0322
polygenic_hdl	rs2352723	1	230291868	C	0.804956	-0.0399
polygenic_hdl	rs4846914	1	230295691	A	0.58134	-0.0479
polygenic_hdl	rs632557	1	230398102	G	0.960128	-0.0512
polygenic_hdl	rs3811485	1	230398445	A	0.105915	0.0239
polygenic_hdl	rs12139970	1	230406460	T	0.27512	-0.0167
polygenic_hdl	rs6680658	1	230419344	A	0.230861	-0.0232
polygenic_hdl	rs9793529	1	230427840	G	0.815391	-0.0254
polygenic_hdl	rs11122486	1	230436615	T	0.391946	-0.0149
polygenic_hdl	rs901676	1	230437358	C	0.696728	-0.016
polygenic_hdl	rs1471917	1	230438055	C	0.559457	-0.0148
polygenic_hdl	rs10737895	1	236185068	T	0.507974	0.0149
polygenic_hdl	rs4850047	2	3634753	C	0.8126	0.0189
polygenic_hdl	rs6432374	2	13463725	A	0.157895	0.0261
polygenic_hdl	rs12478327	2	20374249	C	0.470893	0.0166
polygenic_hdl	rs931257	2	20688941	C	0.266348	0.0192
polygenic_hdl	rs4666453	2	20855176	G	0.450159	0.0153
polygenic_hdl	rs4971538	2	21121130	G	0.0992823	0.0231
polygenic_hdl	rs11673961	2	21134922	A	0.104466	0.021
polygenic_hdl	rs4533439	2	21141815	C	0.386762	0.0261
polygenic_hdl	rs10495712	2	21196112	G	0.751595	-0.021
polygenic_hdl	rs676210	2	21231524	A	0.26555	-0.066
polygenic_hdl	rs533617	2	21233972	C	0.0410686	-0.0935
polygenic_hdl	rs113549125	2	21239918	T	0.000398724	0.0233
polygenic_hdl	rs1801700	2	21245813	A	0.0402711	0.0423
polygenic_hdl	rs1469513	2	21259562	C	0.374801	0.0254
polygenic_hdl	rs4635554	2	21389659	G	0.313397	0.023
polygenic_hdl	rs312047	2	21474602	G	0.977273	0.0372
polygenic_hdl	rs13390269	2	25068793	A	0.0821372	0.0343
polygenic_hdl	rs1875806	2	49402679	C	0.270734	-0.0174
polygenic_hdl	rs7601692	2	53932669	G	0.492823	-0.0167
polygenic_hdl	rs11891079	2	54366294	C	0.14992	-0.0189
polygenic_hdl	rs4600702	2	54598757	G	0.864434	0.0242
polygenic_hdl	rs10496123	2	65309296	A	0.270734	0.0186
polygenic_hdl	rs10460587	2	85555478	T	0.593775	-0.0245
polygenic_hdl	rs17465162	2	111613145	C	0.319378	0.0243
polygenic_hdl	rs13015813	2	111618980	T	0.248405	-0.0227
polygenic_hdl	rs2704532	2	130364640	T	0.145933	-0.0271
polygenic_hdl	rs10928512	2	135451302	T	0.482841	0.0164
polygenic_hdl	rs6716536	2	136787402	T	0.392344	-0.0193
polygenic_hdl	rs766687	2	137747337	A	0.069378	-0.031
polygenic_hdl	rs1351919	2	139620096	T	0.574163	0.0142
polygenic_hdl	rs17805045	2	152188982	T	0.0988836	0.0254
polygenic_hdl	rs10931850	2	154809864	G	0.0203349	-0.05
polygenic_hdl	rs1459219	2	158314993	T	0.0793461	-0.0311
polygenic_hdl	rs17715343	2	163167746	G	0.0885167	-0.0338
polygenic_hdl	rs7607980	2	165551201	C	0.113636	-0.0447
polygenic_hdl	rs13017482	2	165562893	C	0.393939	-0.0148
polygenic_hdl	rs1869525	2	165572081	C	0.423384	-0.0246
polygenic_hdl	rs355909	2	165644545	C	0.456903	-0.0198
polygenic_hdl	rs11897681	2	174019477	C	0.199761	-0.0164
polygenic_hdl	rs1036872	2	185339921	C	0.558214	0.0155
polygenic_hdl	rs7581601	2	203497786	C	0.305267	0.0146
polygenic_hdl	rs6750325	2	211501333	T	0.429825	-0.0188
polygenic_hdl	rs1047891	2	211540507	A	0.298484	0.0269
polygenic_hdl	rs4673851	2	215384251	G	0.527512	-0.0148
polygenic_hdl	rs10172631	2	226916452	A	0.213716	-0.0182
polygenic_hdl	rs58177947	2	227052396	A	0.00119617	0.0299
polygenic_hdl	rs2396303	2	227113202	T	0.222089	0.0241
polygenic_hdl	rs1515110	2	227122216	T	0.687799	0.0323
polygenic_hdl	rs10167927	2	235550321	A	0.738836	-0.0138
polygenic_hdl	rs3771576	2	242388550	C	0.780303	-0.0149
polygenic_hdl	rs2606736	3	11400249	T	0.597687	0.0246
polygenic_hdl	rs11712666	3	11619958	A	0.409417	0.0157
polygenic_hdl	rs305491	3	12013512	T	0.449362	0.0154
polygenic_hdl	rs7616006	3	12267648	G	0.427033	0.0139
polygenic_hdl	rs112006356	3	12281202	T	0.0171451	-0.0855
polygenic_hdl	rs2960421	3	12322628	G	0.204944	-0.0313
polygenic_hdl	rs2292101	3	12434901	T	0.0554226	0.0518
polygenic_hdl	rs12106917	3	46880140	T	0.179426	-0.0208
polygenic_hdl	rs11719795	3	46951935	C	0.692584	0.0181
polygenic_hdl	rs2013208	3	50129399	T	0.539872	-0.0254
polygenic_hdl	rs2236941	3	50247824	T	0.333333	0.0163
polygenic_hdl	rs887514	3	52522659	C	0.945687	0.0419
polygenic_hdl	rs13326165	3	52532118	G	0.815789	0.0289
polygenic_hdl	rs11710394	3	53015839	G	0.0944976	-0.0268
polygenic_hdl	rs2336725	3	53118739	T	0.583333	0.0185
polygenic_hdl	rs6805251	3	119560606	C	0.594896	0.02
polygenic_hdl	rs2062432	3	123078079	A	0.530775	-0.0157
polygenic_hdl	rs6804841	3	126447703	A	0.348485	0.0159
polygenic_hdl	rs13076253	3	131751775	C	0.133174	0.0283
polygenic_hdl	rs11924491	3	132099645	G	0.226077	-0.0161
polygenic_hdl	rs687339	3	135932359	T	0.779904	0.0316
polygenic_hdl	rs9819336	3	139349543	T	0.127592	0.0182
polygenic_hdl	rs10433443	3	148008255	A	0.0267145	0.0463
polygenic_hdl	rs3773910	3	152171870	G	0.252392	-0.0192
polygenic_hdl	rs789296	3	154064740	C	0.607656	0.0121
polygenic_hdl	rs1482852	3	156798294	G	0.444976	-0.0209
polygenic_hdl	rs13314825	3	156824507	T	0.0434609	-0.0369
polygenic_hdl	rs4234588	3	185786406	A	0.875997	-0.0261
polygenic_hdl	rs10516365	4	20862986	T	0.15311	-0.0197
polygenic_hdl	rs10019888	4	26062990	G	0.149123	0.027
polygenic_hdl	rs8180278	4	31502664	C	0.0450558	-0.032
polygenic_hdl	rs17011731	4	87259937	C	0.167065	-0.0263
polygenic_hdl	rs2869433	4	87279096	T	0.312201	0.0165
polygenic_hdl	rs1992876	4	87873164	G	0.205108	-0.0215
polygenic_hdl	rs13136338	4	87958943	T	0.186204	0.024
polygenic_hdl	rs442177	4	88030261	T	0.594896	0.0215
polygenic_hdl	rs10028788	4	88430396	A	0.12201	0.0233
polygenic_hdl	rs1965869	4	89677537	C	0.70614	0.0171
polygenic_hdl	rs3822072	4	89741269	A	0.475279	0.0251
polygenic_hdl	rs7660000	4	89751858	T	0.322967	-0.0157
polygenic_hdl	rs2602836	4	100014805	G	0.60327	0.0192
polygenic_hdl	rs151390	4	103183510	T	0.269139	0.021
polygenic_hdl	rs13107325	4	103188709	T	0.0677831	0.0708
polygenic_hdl	rs13118152	4	103235640	A	0.185805	0.0258
polygenic_hdl	rs10011202	4	104396376	G	0.0697767	0.0271
polygenic_hdl	rs974801	4	106071064	G	0.391946	0.0157
polygenic_hdl	rs2635292	4	118526393	A	0.456539	-0.0202
polygenic_hdl	rs17874759	4	118636209	A	0.0690343	0.0427
polygenic_hdl	rs12645965	4	120204761	A	0.260367	-0.017
polygenic_hdl	rs12647866	4	145708686	T	0.827751	0.0204
polygenic_hdl	rs6855363	4	157670537	C	0.352073	-0.0184
polygenic_hdl	rs6829614	4	187044250	T	0.619219	0.0144
polygenic_hdl	rs17287316	5	19745717	C	0.110845	-0.0218
polygenic_hdl	rs3797297	5	52777656	T	0.200558	-0.0255
polygenic_hdl	rs1363972	5	52799618	C	0.248405	0.0163
polygenic_hdl	rs6450176	5	53298025	A	0.264753	0.0254
polygenic_hdl	rs6893522	5	53299435	C	0.0514354	0.0357
polygenic_hdl	rs682103	5	53394938	C	0.30303	-0.0148
polygenic_hdl	rs459193	5	55806751	G	0.726874	0.0235
polygenic_hdl	rs3936511	5	55860781	G	0.176236	0.0308
polygenic_hdl	rs4976033	5	67714246	G	0.410686	0.0215
polygenic_hdl	rs373971	5	71844079	A	0.257177	0.023
polygenic_hdl	rs288181	5	107349285	T	0.332536	-0.0175
polygenic_hdl	rs6893389	5	112393483	A	0.310207	0.0155
polygenic_hdl	rs30038	5	122277362	G	0.710526	-0.0142
polygenic_hdl	rs265145	5	139397332	A	0.203349	0.0241
polygenic_hdl	rs11745685	5	147141539	G	0.0817384	0.0419
polygenic_hdl	rs716376	5	157547077	C	0.229665	0.02
polygenic_hdl	rs6872354	5	157961804	C	0.350877	-0.017
polygenic_hdl	rs2434612	5	158022041	G	0.230861	0.0196
polygenic_hdl	rs7730898	5	170459675	A	0.751595	0.0188
polygenic_hdl	rs926452	6	23442422	A	0.272329	0.0147
polygenic_hdl	rs17526722	6	25918855	A	0.0562201	0.0312
polygenic_hdl	rs9358913	6	26239404	G	0.316986	-0.017
polygenic_hdl	rs4678	6	30893941	A	0.17823	0.0205
polygenic_hdl	rs2523898	6	30993533	G	0.508373	0.0156
polygenic_hdl	rs2535311	6	31052684	G	0.421451	-0.0176
polygenic_hdl	rs9263715	6	31095801	A	0.217877	-0.0172
polygenic_hdl	rs9394047	6	31236250	C	0.102073	-0.0329
polygenic_hdl	rs2844571	6	31335647	C	0.25638	0.0183
polygenic_hdl	rs9501587	6	31346937	A	0.220494	-0.0164
polygenic_hdl	rs2844513	6	31388214	A	0.473264	-0.0233
polygenic_hdl	rs3749946	6	31448862	A	0.0817384	0.0271
polygenic_hdl	rs2516415	6	31459742	A	0.344896	0.0172
polygenic_hdl	rs6922431	6	31465030	C	0.0869218	0.0297
polygenic_hdl	rs7769073	6	31554607	A	0.0498405	0.0431
polygenic_hdl	rs415929	6	32189032	C	0.329346	-0.0159
polygenic_hdl	rs397081	6	32192617	C	0.0598086	0.0369
polygenic_hdl	rs507778	6	32209861	T	0.39673	0.0198
polygenic_hdl	rs1980493	6	32363215	C	0.131978	0.0318
polygenic_hdl	rs5007259	6	32379101	C	0.550638	-0.0183
polygenic_hdl	rs6928482	6	32626249	C	0.478435	-0.0177
polygenic_hdl	rs9275328	6	32666822	T	0.14992	-0.0218
polygenic_hdl	rs11752643	6	32669373	T	0.0318979	0.05
polygenic_hdl	rs1759645	6	34194866	T	0.828549	-0.024
polygenic_hdl	rs3778077	6	34351767	A	0.0741627	-0.0373
polygenic_hdl	rs11758426	6	34503338	G	0.0905104	0.0333
polygenic_hdl	rs205262	6	34563164	G	0.273923	0.0283
polygenic_hdl	rs12525532	6	35004819	T	0.367225	0.0153
polygenic_hdl	rs12202483	6	35007636	T	0.204944	-0.0199
polygenic_hdl	rs9394279	6	35138373	A	0.185407	-0.0224
polygenic_hdl	rs2273001	6	35478612	A	0.69378	0.0152
polygenic_hdl	rs4711698	6	41987451	T	0.771132	-0.0207
polygenic_hdl	rs4714556	6	41993229	G	0.405901	-0.0177
polygenic_hdl	rs2274517	6	42932715	T	0.498803	-0.0129
polygenic_hdl	rs998584	6	43757896	A	0.489234	0.026
polygenic_hdl	rs6899540	6	43758324	C	0.16547	-0.0224
polygenic_hdl	rs6937438	6	43815364	A	0.738038	0.0188
polygenic_hdl	rs2608632	6	52627698	G	0.716412	-0.0204
polygenic_hdl	rs2894824	6	55240649	T	0.369617	-0.0189
polygenic_hdl	rs12661489	6	79941833	C	0.484051	-0.0136
polygenic_hdl	rs2785910	6	96332506	A	0.667464	0.0141
polygenic_hdl	rs12212343	6	109049620	A	0.369617	0.0158
polygenic_hdl	rs351750	6	109533385	C	0.264753	-0.0162
polygenic_hdl	rs884366	6	109574095	A	0.30622	0.0199
polygenic_hdl	rs688338	6	114204473	G	0.159091	0.0294
polygenic_hdl	rs4946137	6	116418112	A	0.441388	-0.0151
polygenic_hdl	rs12201990	6	121817108	T	0.133573	0.0164
polygenic_hdl	rs1936800	6	127436064	T	0.513557	0.02
polygenic_hdl	rs9483788	6	135435501	C	0.248006	0.0172
polygenic_hdl	rs9403028	6	139342816	C	0.0725678	0.0443
polygenic_hdl	rs9403085	6	139820868	C	0.297923	0.0183
polygenic_hdl	rs3861397	6	139828916	G	0.344099	0.024
polygenic_hdl	rs12525163	6	152040291	C	0.242424	-0.0215
polygenic_hdl	rs9340788	6	152143389	A	0.050638	-0.0385
polygenic_hdl	rs9295117	6	160405399	G	0.324163	0.0233
polygenic_hdl	rs9457931	6	160929904	G	0.0964912	0.0552
polygenic_hdl	rs9457933	6	160957769	T	0.170255	-0.0218
polygenic_hdl	rs1367209	6	161082847	A	0.714912	0.0252
polygenic_hdl	rs783149	6	161088918	A	0.190191	0.0313
polygenic_hdl	rs7384563	7	45653	T	0.536284	0.0165
polygenic_hdl	rs1997243	7	1083777	G	0.151515	-0.0248
polygenic_hdl	rs10274367	7	1117436	C	0.326954	0.0156
polygenic_hdl	rs10951982	7	6422556	A	0.222488	-0.0219
polygenic_hdl	rs702485	7	6449272	G	0.472067	-0.0243
polygenic_hdl	rs12699614	7	14437333	C	0.101675	0.024
polygenic_hdl	rs2215169	7	15956470	C	0.652711	-0.0174
polygenic_hdl	rs17286602	7	16152174	A	0.427033	-0.021
polygenic_hdl	rs6968554	7	17287106	G	0.595923	0.0184
polygenic_hdl	rs6461317	7	17468885	A	0.901515	0.0286
polygenic_hdl	rs13244652	7	17504646	C	0.432616	0.0168
polygenic_hdl	rs4142995	7	17919258	T	0.421451	0.0263
polygenic_hdl	rs2069827	7	22765456	T	0.0849282	0.0225
polygenic_hdl	rs2057763	7	26155399	A	0.186603	-0.0161
polygenic_hdl	rs1534696	7	26397239	A	0.556619	-0.0182
polygenic_hdl	rs4722596	7	26491234	T	0.106061	0.0236
polygenic_hdl	rs11982539	7	36191040	A	0.782297	-0.0164
polygenic_hdl	rs7781893	7	38290714	T	0.355662	0.0145
polygenic_hdl	rs3763497	7	45925348	T	0.320032	-0.0164
polygenic_hdl	rs4917014	7	50305863	G	0.315391	-0.0222
polygenic_hdl	rs12669489	7	50961697	A	0.069378	-0.0255
polygenic_hdl	rs7789545	7	51083287	C	0.539474	0.0198
polygenic_hdl	rs7790352	7	68592253	C	0.514354	0.0143
polygenic_hdl	rs2237279	7	72861849	C	0.479266	0.0157
polygenic_hdl	rs17145738	7	72982874	T	0.0952951	-0.0408
polygenic_hdl	rs2714452	7	79789369	A	0.203748	0.0229
polygenic_hdl	rs17232680	7	79890064	G	0.257974	-0.0218
polygenic_hdl	rs3779500	7	106792704	C	0.797448	0.017
polygenic_hdl	rs2237717	7	116405387	C	0.552316	0.0218
polygenic_hdl	rs17143013	7	120511670	C	0.187799	-0.017
polygenic_hdl	rs11556924	7	129663496	T	0.347965	-0.0175
polygenic_hdl	rs11765979	7	130445877	C	0.476874	-0.0412
polygenic_hdl	rs13225097	7	150307167	G	0.239633	0.0227
polygenic_hdl	rs17173637	7	150529449	C	0.0821372	0.0363
polygenic_hdl	rs6977081	7	150542515	T	0.383971	0.015
polygenic_hdl	rs17173657	7	150599259	A	0.0653907	0.0243
polygenic_hdl	rs2968864	7	150622162	C	0.206539	-0.0247
polygenic_hdl	rs11771844	7	150675910	G	0.936	0.0286
polygenic_hdl	rs1799983	7	150696111	G	0.70647	0.0236
polygenic_hdl	rs10093930	8	3650502	A	0.666268	-0.0194
polygenic_hdl	rs1014333	8	4356569	A	0.73764	0.0158
polygenic_hdl	rs17149709	8	9154394	C	0.192584	0.021
polygenic_hdl	rs713286	8	9171735	C	0.0825359	0.0496
polygenic_hdl	rs4240624	8	9184231	A	0.917863	-0.0818
polygenic_hdl	rs2199403	8	9200787	T	0.642344	0.019
polygenic_hdl	rs12550437	8	9205531	A	0.228868	-0.0246
polygenic_hdl	rs10102352	8	9206069	G	0.63767	-0.0411
polygenic_hdl	rs922049	8	9221080	A	0.620415	-0.0153
polygenic_hdl	rs11784552	8	9224907	T	0.1874	0.027
polygenic_hdl	rs10903312	8	9245730	G	0.933413	-0.0465
polygenic_hdl	rs6998326	8	9273585	A	0.310207	0.0153
polygenic_hdl	rs11249925	8	9343978	G	0.361532	-0.0151
polygenic_hdl	rs6601402	8	9847565	C	0.712121	-0.0175
polygenic_hdl	rs7014168	8	10641965	A	0.234848	0.0267
polygenic_hdl	rs2409656	8	10675500	C	0.253589	-0.019
polygenic_hdl	rs4628268	8	19514934	C	0.45933	-0.0169
polygenic_hdl	rs1907800	8	19561997	C	0.327352	-0.0226
polygenic_hdl	rs10085966	8	19576448	T	0.484051	-0.0232
polygenic_hdl	rs12544497	8	19605966	G	0.184211	-0.0257
polygenic_hdl	rs1388942	8	19621472	G	0.0956938	-0.0268
polygenic_hdl	rs13282247	8	19625464	T	0.323764	-0.0147
polygenic_hdl	rs7837390	8	19626120	T	0.651914	-0.0197
polygenic_hdl	rs11204072	8	19650333	C	0.189394	-0.0341
polygenic_hdl	rs1826418	8	19664490	G	0.521531	-0.0233
polygenic_hdl	rs6586872	8	19715236	G	0.753589	0.0387
polygenic_hdl	rs6586876	8	19738260	A	0.601276	-0.0245
polygenic_hdl	rs11995314	8	19752207	G	0.539075	0.0191
polygenic_hdl	rs12543154	8	19755977	T	0.185407	-0.0677
polygenic_hdl	rs117521017	8	19776009	T	0.00478469	-0.1172
polygenic_hdl	rs1031045	8	19801112	A	0.0219298	0.2001
polygenic_hdl	rs258	8	19812252	C	0.456539	-0.04
polygenic_hdl	rs271	8	19813702	A	0.157895	-0.0967
polygenic_hdl	rs283	8	19815098	T	0.202951	0.0351
polygenic_hdl	rs318	8	19818969	G	0.0255183	-0.0681
polygenic_hdl	rs3289	8	19823192	C	0.027512	0.1695
polygenic_hdl	rs13702	8	19824492	C	0.302233	-0.1058
polygenic_hdl	rs9644636	8	19824896	G	0.270335	0.0438
polygenic_hdl	rs1569209	8	19830170	G	0.0773525	-0.1562
polygenic_hdl	rs114566157	8	19846489	G	0.045789	-0.1245
polygenic_hdl	rs117604010	8	19848396	A	0.030303	-0.103
polygenic_hdl	rs73208821	8	19888313	C	0.0777512	0.0454
polygenic_hdl	rs73612169	8	19901072	T	0.015949	-0.0916
polygenic_hdl	rs6586891	8	19914598	A	0.640862	-0.0675
polygenic_hdl	rs6999158	8	19928013	A	0.295455	-0.0711
polygenic_hdl	rs73667496	8	19937852	T	0.0518341	-0.0566
polygenic_hdl	rs77913157	8	19949198	T	0.0486443	0.0471
polygenic_hdl	rs7003526	8	19949300	T	0.373604	-0.0226
polygenic_hdl	rs73600289	8	19951752	C	0.0235247	0.0975
polygenic_hdl	rs17092008	8	19961274	T	0.0602073	0.032
polygenic_hdl	rs16842	8	19968929	C	0.290271	0.03
polygenic_hdl	rs11987974	8	36823817	T	0.153509	0.0245
polygenic_hdl	rs6472100	8	64290572	C	0.486842	0.0141
polygenic_hdl	rs6982451	8	71014079	A	0.234238	0.0173
polygenic_hdl	rs10101067	8	72407374	C	0.0653907	0.0388
polygenic_hdl	rs4510858	8	84901600	G	0.0733652	0.0269
polygenic_hdl	rs4150944	8	86115897	A	0.557018	-0.0122
polygenic_hdl	rs2436919	8	103594122	T	0.144338	0.026
polygenic_hdl	rs6991677	8	105981846	A	0.204473	0.018
polygenic_hdl	rs2957447	8	106357374	G	0.523126	0.0155
polygenic_hdl	rs800907	8	116429663	C	0.524721	0.0162
polygenic_hdl	rs2293889	8	116599199	G	0.594099	-0.0312
polygenic_hdl	rs13265978	8	116638975	C	0.0705742	0.0331
polygenic_hdl	rs10505260	8	116663933	A	0.0606061	-0.0303
polygenic_hdl	rs4871137	8	121868551	T	0.668262	0.0209
polygenic_hdl	rs4871594	8	126442065	G	0.486832	0.0174
polygenic_hdl	rs2980885	8	126474306	A	0.777911	-0.0354
polygenic_hdl	rs10808546	8	126495818	T	0.405104	-0.0409
polygenic_hdl	rs7012891	8	126514676	C	0.291069	0.0232
polygenic_hdl	rs6992898	8	126559887	C	0.124801	0.024
polygenic_hdl	rs1031497	8	126591392	C	0.470494	0.0144
polygenic_hdl	rs2124034	8	126644200	G	0.308214	0.0178
polygenic_hdl	rs6558331	8	144245875	A	0.371611	-0.0191
polygenic_hdl	rs7815797	8	144284479	C	0.198166	-0.0342
polygenic_hdl	rs10087900	8	144303418	A	0.43735	0.0231
polygenic_hdl	rs4740541	9	1323164	C	0.677831	-0.0137
polygenic_hdl	rs562177	9	15283433	C	0.789075	-0.0234
polygenic_hdl	rs2849049	9	15301428	A	0.32177	-0.02
polygenic_hdl	rs686030	9	15304782	A	0.874801	-0.055
polygenic_hdl	rs7033354	9	16904846	T	0.606858	-0.0154
polygenic_hdl	rs3731198	9	21989477	C	0.114035	0.0215
polygenic_hdl	rs472143	9	78046397	G	0.167464	-0.0244
polygenic_hdl	rs3737134	9	86592928	C	0.255981	0.0231
polygenic_hdl	rs1172899	9	93471436	T	0.335726	0.0158
polygenic_hdl	rs1509040	9	106333748	G	0.176236	-0.0254
polygenic_hdl	rs13292026	9	107557315	A	0.0279107	0.0666
polygenic_hdl	rs2230808	9	107562804	C	0.736045	-0.0385
polygenic_hdl	rs2066716	9	107568705	T	0.0976874	-0.0375
polygenic_hdl	rs2853579	9	107591272	T	0.161085	-0.0499
polygenic_hdl	rs2482419	9	107604042	C	0.107656	-0.0383
polygenic_hdl	rs4149290	9	107611827	C	0.110447	0.0272
polygenic_hdl	rs4149281	9	107626389	T	0.172249	-0.0369
polygenic_hdl	rs4743764	9	107629104	C	0.430223	0.0427
polygenic_hdl	rs11789603	9	107647019	T	0.0940989	-0.06
polygenic_hdl	rs2275544	9	107651212	C	0.144737	0.0825
polygenic_hdl	rs893058	9	107663893	A	0.0239234	0.0586
polygenic_hdl	rs1883025	9	107664301	T	0.278309	0.0698
polygenic_hdl	rs2482424	9	107665751	T	0.131978	-0.0311
polygenic_hdl	rs2777794	9	107668886	T	0.590112	0.0273
polygenic_hdl	rs2515616	9	107681995	G	0.799841	-0.0283
polygenic_hdl	rs12347858	9	107683524	C	0.0725678	0.029
polygenic_hdl	rs2472509	9	107684230	G	0.333732	-0.0227
polygenic_hdl	rs11999261	9	107764475	A	0.0877193	0.0282
polygenic_hdl	rs1323808	9	110084704	G	0.547448	-0.0164
polygenic_hdl	rs10491880	9	114047257	G	0.0530303	0.0355
polygenic_hdl	rs384408	9	114545101	T	0.0897129	0.0325
polygenic_hdl	rs10733608	9	117148430	T	0.477273	-0.0163
polygenic_hdl	rs932887	9	135648905	A	0.661882	-0.0209
polygenic_hdl	rs8176693	9	136137657	T	0.0873206	-0.0271
polygenic_hdl	rs3209286	10	5753516	A	0.294657	0.0155
polygenic_hdl	rs2275774	10	5799613	G	0.184211	-0.0217
polygenic_hdl	rs1980662	10	17282448	G	0.302632	0.0176
polygenic_hdl	rs970548	10	46013277	C	0.235247	-0.0258
polygenic_hdl	rs7896175	10	46083500	T	0.329346	0.0179
polygenic_hdl	rs7090871	10	63830286	C	0.405104	-0.0148
polygenic_hdl	rs10995441	10	64869239	T	0.750399	-0.0176
polygenic_hdl	rs10761771	10	65230164	C	0.489234	-0.0198
polygenic_hdl	rs2275059	10	72289701	A	0.164274	-0.0212
polygenic_hdl	rs4746143	10	75477298	G	0.696571	0.0139
polygenic_hdl	rs8211	10	94819053	T	0.555024	0.0201
polygenic_hdl	rs913423	10	94845036	A	0.570973	-0.0176
polygenic_hdl	rs1776071	10	95049058	G	0.547448	0.0152
polygenic_hdl	rs2862954	10	101912064	C	0.436204	-0.0166
polygenic_hdl	rs2250802	10	113921354	A	0.7189	0.034
polygenic_hdl	rs1962270	10	113975832	C	0.223285	0.0175
polygenic_hdl	rs2148489	10	114048792	C	0.273126	0.0283
polygenic_hdl	rs2255740	10	114181683	G	0.927432	0.0228
polygenic_hdl	rs7076938	10	115789375	T	0.726077	-0.0195
polygenic_hdl	rs10788208	10	123541189	G	0.969298	0.0477
polygenic_hdl	rs10794608	10	125028180	A	0.448963	-0.0201
polygenic_hdl	rs7094208	10	130353976	T	0.543461	-0.0156
polygenic_hdl	rs739401	11	3036324	T	0.519537	0.0213
polygenic_hdl	rs11042689	11	10267618	C	0.330144	-0.0158
polygenic_hdl	rs2923084	11	10388782	G	0.194976	0.0256
polygenic_hdl	rs12288723	11	10440344	G	0.330144	-0.0192
polygenic_hdl	rs7947951	11	13356030	G	0.642344	0.0194
polygenic_hdl	rs11605163	11	14248227	A	0.0657895	-0.0269
polygenic_hdl	rs2303975	11	14276999	A	0.100877	-0.0279
polygenic_hdl	rs10766197	11	14921880	A	0.445375	0.0122
polygenic_hdl	rs1565228	11	27586436	C	0.920255	-0.024
polygenic_hdl	rs3858461	11	32494962	C	0.487231	0.0151
polygenic_hdl	rs7127267	11	45618861	A	0.571372	0.0164
polygenic_hdl	rs74458891	11	45740020	T	0.0913078	-0.0526
polygenic_hdl	rs753198	11	45754962	C	0.334928	-0.0219
polygenic_hdl	rs7935034	11	45832032	C	0.405826	0.0212
polygenic_hdl	rs10838519	11	45839032	T	0.230463	-0.0194
polygenic_hdl	rs7950391	11	46047130	C	0.286683	-0.0183
polygenic_hdl	rs6485672	11	46309968	A	0.480064	0.0246
polygenic_hdl	rs10838612	11	46701728	T	0.126396	-0.0543
polygenic_hdl	rs145722187	11	46724722	A	0	-0.0535
polygenic_hdl	rs4647709	11	47237359	T	0.0817384	0.0339
polygenic_hdl	rs1685404	11	47243665	C	0.330941	0.0218
polygenic_hdl	rs10501321	11	47294626	C	0.337719	-0.0483
polygenic_hdl	rs3740689	11	47380593	A	0.586124	0.0266
polygenic_hdl	rs12798982	11	47421963	T	0	0.0317
polygenic_hdl	rs184978388	11	47463485	C	0	0.0453
polygenic_hdl	rs189625562	11	47550837	T	0	0.038
polygenic_hdl	rs17788930	11	47752775	G	0.358453	0.0359
polygenic_hdl	rs7946766	11	48004369	T	0.126794	-0.0538
polygenic_hdl	rs77082299	11	48078797	A	0.0215311	-0.0662
polygenic_hdl	rs78030441	11	48091632	C	0.0199362	0.0717
polygenic_hdl	rs2270994	11	48157869	C	0.605263	0.022
polygenic_hdl	rs1160546	11	49156632	A	0.876396	-0.0232
polygenic_hdl	rs11246602	11	51512090	C	0.109649	-0.034
polygenic_hdl	rs518385	11	56544745	G	0.476475	0.0144
polygenic_hdl	rs7126523	11	56623156	G	0.149123	-0.0165
polygenic_hdl	rs12787728	11	57069056	G	0.0362839	-0.0303
polygenic_hdl	rs174532	11	61548874	A	0.269936	-0.0212
polygenic_hdl	rs17762402	11	61553201	A	0.0669856	-0.0295
polygenic_hdl	rs102275	11	61557803	C	0.340782	0.0391
polygenic_hdl	rs7935946	11	61615542	T	0.0374801	0.0387
polygenic_hdl	rs174602	11	61624414	C	0.191388	0.0367
polygenic_hdl	rs17831757	11	61635200	C	0.0929027	0.0279
polygenic_hdl	rs7942717	11	61647288	A	0.923844	-0.0397
polygenic_hdl	rs1109748	11	61722645	A	0.135965	0.029
polygenic_hdl	rs2845885	11	63869062	T	0.923445	-0.0331
polygenic_hdl	rs1123251	11	63917601	T	0.476057	-0.0121
polygenic_hdl	rs11231776	11	64147642	A	0.0824	-0.03
polygenic_hdl	rs502333	11	64793738	A	0.691388	-0.0179
polygenic_hdl	rs17146724	11	64954338	A	0.134185	-0.0225
polygenic_hdl	rs1151503	11	65357697	G	0.781499	-0.0261
polygenic_hdl	rs12801636	11	65391317	A	0.229266	-0.0235
polygenic_hdl	rs644740	11	65561468	T	0.457302	-0.015
polygenic_hdl	rs622614	11	65663239	C	0.797448	-0.0189
polygenic_hdl	rs636049	11	68667198	C	0.320032	0.0188
polygenic_hdl	rs499974	11	75455021	A	0.17823	0.0263
polygenic_hdl	rs7930268	11	95711448	G	0.268341	0.0169
polygenic_hdl	rs7127524	11	102353192	G	0.516348	0.0132
polygenic_hdl	rs11225340	11	102474160	A	0.000398724	0.0429
polygenic_hdl	rs10789752	11	109979945	C	0.680223	0.019
polygenic_hdl	rs10892001	11	116505440	A	0.414274	0.0211
polygenic_hdl	rs499790	11	116519739	T	0.104864	0.0576
polygenic_hdl	rs486394	11	116526322	C	0.261164	0.0266
polygenic_hdl	rs11820504	11	116529442	C	0.201754	0.035
polygenic_hdl	rs948690	11	116529468	C	0.317783	-0.0206
polygenic_hdl	rs12417015	11	116550776	G	0.0450558	0.1076
polygenic_hdl	rs4938303	11	116584987	T	0.679426	-0.0462
polygenic_hdl	rs75273015	11	116593830	G	0.978435	-0.0842
polygenic_hdl	rs180360	11	116598988	G	0.255582	-0.0471
polygenic_hdl	rs184518959	11	116604455	A	0	0.093
polygenic_hdl	rs3825041	11	116631707	C	0.911812	-0.0928
polygenic_hdl	rs10488698	11	116633947	A	0.0586124	-0.061
polygenic_hdl	rs12286037	11	116652207	T	0.0653907	0.1052
polygenic_hdl	rs1263173	11	116681008	A	0.6668	0.0124
polygenic_hdl	rs11216164	11	116734545	A	0.297287	0.0223
polygenic_hdl	rs7943309	11	116773653	A	0.027512	-0.0865
polygenic_hdl	rs7130160	11	116789438	C	0.0394737	-0.0851
polygenic_hdl	rs12270837	11	116826643	C	0.0566188	0.0306
polygenic_hdl	rs17120244	11	116919511	T	0.200957	-0.0443
polygenic_hdl	rs508487	11	117075566	T	0.073764	0.0568
polygenic_hdl	rs536141	11	117104536	A	0.473285	-0.0165
polygenic_hdl	rs656083	11	117181992	T	0.659091	-0.021
polygenic_hdl	rs573455	11	117267884	G	0.512759	0.0221
polygenic_hdl	rs1003081	11	118913993	T	0.422985	0.0147
polygenic_hdl	rs3890623	11	122495678	G	0.342504	-0.0195
polygenic_hdl	rs7117842	11	122534504	C	0.359537	-0.0272
polygenic_hdl	rs17135399	11	126218541	G	0.0673844	0.0483
polygenic_hdl	rs12801239	11	126323328	C	0.316587	0.0184
polygenic_hdl	rs7132326	12	7752391	T	0.0757576	-0.0298
polygenic_hdl	rs11045163	12	20463526	G	0.412211	-0.0217
polygenic_hdl	rs7134150	12	20591332	A	0.0777512	0.0321
polygenic_hdl	rs10842315	12	24441358	A	0.217305	0.018
polygenic_hdl	rs2343869	12	26347002	G	0.508772	-0.0142
polygenic_hdl	rs1027087	12	26470850	A	0.297049	0.0208
polygenic_hdl	rs11837234	12	49695878	A	0.0757576	0.0293
polygenic_hdl	rs2943693	12	57835965	T	0.237241	0.0213
polygenic_hdl	rs3741414	12	57844049	T	0.212121	-0.0296
polygenic_hdl	rs11613457	12	58012233	A	0.0618022	-0.0289
polygenic_hdl	rs7308703	12	63494993	T	0.355946	-0.0147
polygenic_hdl	rs11175211	12	64325654	A	0.17823	0.0202
polygenic_hdl	rs10506732	12	77538218	G	0.226475	-0.0172
polygenic_hdl	rs11612498	12	90084686	G	0.0633971	0.0319
polygenic_hdl	rs2373459	12	101873956	T	0.67504	-0.0177
polygenic_hdl	rs10861661	12	107174646	C	0.220494	0.022
polygenic_hdl	rs2589266	12	107255986	G	0.576217	0.0185
polygenic_hdl	rs7968387	12	109788019	G	0.418262	-0.0176
polygenic_hdl	rs16940177	12	109827461	C	0.154705	-0.0185
polygenic_hdl	rs10850219	12	109909514	C	0.192982	-0.0239
polygenic_hdl	rs2241210	12	109950144	G	0.52075	-0.0332
polygenic_hdl	rs653178	12	112007756	T	0.555821	-0.0263
polygenic_hdl	rs17824050	12	113036817	G	0.385566	-0.0176
polygenic_hdl	rs2384034	12	113204685	T	0.438547	-0.0173
polygenic_hdl	rs10774579	12	121405210	C	0.465311	0.0137
polygenic_hdl	rs895954	12	122249091	A	0.811404	0.0224
polygenic_hdl	rs11057405	12	122781897	A	0.080941	0.0412
polygenic_hdl	rs2454722	12	123171218	G	0.202552	-0.0351
polygenic_hdl	rs2271051	12	123344021	A	0.0709729	-0.049
polygenic_hdl	rs10773000	12	123736084	T	0.343301	-0.0275
polygenic_hdl	rs10773003	12	123775127	A	0.122408	-0.0431
polygenic_hdl	rs10846513	12	123798074	G	0.0247209	-0.0724
polygenic_hdl	rs4930731	12	124317416	G	0.327751	0.0174
polygenic_hdl	rs6488908	12	124377814	G	0.0558214	-0.029
polygenic_hdl	rs7973103	12	124424636	T	0.190989	0.0216
polygenic_hdl	rs7973683	12	124449223	A	0.341707	-0.0286
polygenic_hdl	rs863750	12	124505444	T	0.578947	0.0264
polygenic_hdl	rs11057418	12	124508976	C	0.187799	0.0218
polygenic_hdl	rs395845	12	124616135	A	0.577813	-0.0218
polygenic_hdl	rs838873	12	125257551	C	0.188995	-0.0246
polygenic_hdl	rs838876	12	125259888	G	0.670654	0.0493
polygenic_hdl	rs838883	12	125261839	C	0.932217	0.0485
polygenic_hdl	rs10773105	12	125283766	T	0.532695	0.0363
polygenic_hdl	rs7306660	12	125327384	A	0.343301	0.0345
polygenic_hdl	rs10773111	12	125332955	C	0.594174	0.0246
polygenic_hdl	rs10846760	12	125351772	T	0.330542	-0.0191
polygenic_hdl	rs4765636	12	125359899	G	0.940495	-0.0366
polygenic_hdl	rs7298751	12	125380232	A	0.861532	0.0434
polygenic_hdl	rs7957007	12	125411714	G	0.947767	-0.0329
polygenic_hdl	rs7959530	12	125439806	C	0.47488	-0.0281
polygenic_hdl	rs4760570	12	129244817	C	0.465682	0.015
polygenic_hdl	rs12312628	12	129593425	C	0.200159	-0.0178
polygenic_hdl	rs9805284	13	31824650	T	0.354864	0.0168
polygenic_hdl	rs4942486	13	32953388	C	0.507177	-0.0136
polygenic_hdl	rs17532301	13	41609047	A	0.0785486	0.0297
polygenic_hdl	rs17521870	13	42907942	C	0.200957	-0.0144
polygenic_hdl	rs2066674	13	50842259	A	0.039075	-0.0356
polygenic_hdl	rs943997	14	21465489	T	0.214514	-0.0197
polygenic_hdl	rs8021180	14	70783943	G	0.445375	0.015
polygenic_hdl	rs731222	14	74212117	T	0.342903	-0.015
polygenic_hdl	rs13379043	14	74250126	C	0.294094	-0.0191
polygenic_hdl	rs7142641	14	81677454	G	0.752392	0.0171
polygenic_hdl	rs12897338	14	100844368	T	0.464514	0.0158
polygenic_hdl	rs4983559	14	105277209	A	0.577414	0.0197
polygenic_hdl	rs260526	15	29994474	A	0.076555	-0.0326
polygenic_hdl	rs17648059	15	38526180	A	0.467703	-0.023
polygenic_hdl	rs721772	15	41829230	G	0.521166	-0.0176
polygenic_hdl	rs1197668	15	42140414	A	0.478452	-0.0148
polygenic_hdl	rs492571	15	44211273	C	0.0394737	0.0663
polygenic_hdl	rs8026338	15	47979127	G	0.661483	-0.0156
polygenic_hdl	rs3848128	15	50891790	T	0.214514	0.0167
polygenic_hdl	rs2934441	15	57730404	C	0.0263158	-0.0616
polygenic_hdl	rs937254	15	57910164	A	0.420255	-0.0154
polygenic_hdl	rs4544186	15	58446034	A	0.124402	-0.0302
polygenic_hdl	rs10444840	15	58450274	A	0.400718	0.0195
polygenic_hdl	rs2414542	15	58457149	A	0.716906	-0.0159
polygenic_hdl	rs2414553	15	58525552	T	0.85925	0.035
polygenic_hdl	rs935213	15	58555030	T	0.139553	-0.043
polygenic_hdl	rs17821159	15	58557062	G	0.348086	0.0371
polygenic_hdl	rs2899624	15	58579956	G	0.139553	0.0714
polygenic_hdl	rs12910051	15	58580525	G	0.15311	-0.0508
polygenic_hdl	rs12591422	15	58622918	A	0.396648	0.029
polygenic_hdl	rs2566091	15	58629459	G	0.0255183	-0.1459
polygenic_hdl	rs12910827	15	58630019	T	0.0326954	-0.0761
polygenic_hdl	rs16940126	15	58651632	T	0.115231	0.0529
polygenic_hdl	rs185481	15	58666679	C	0.507981	-0.0366
polygenic_hdl	rs16940147	15	58676119	A	0.0661882	-0.0514
polygenic_hdl	rs10468017	15	58678512	T	0.267943	-0.1179
polygenic_hdl	rs117901517	15	58678869	C	0.0821372	0.0592
polygenic_hdl	rs34718390	15	58682690	A	0.0466507	-0.1008
polygenic_hdl	rs7165077	15	58686809	T	0.146332	0.0605
polygenic_hdl	rs17240832	15	58687370	G	0.189394	-0.0555
polygenic_hdl	rs78893833	15	58688159	G	0.0179426	-0.079
polygenic_hdl	rs12906722	15	58692715	T	0.196172	-0.0839
polygenic_hdl	rs75672055	15	58696281	G	0.0143541	-0.0858
polygenic_hdl	rs11071380	15	58710627	A	0.403907	0.0759
polygenic_hdl	rs436965	15	58711654	T	0.953711	-0.1253
polygenic_hdl	rs16940262	15	58717428	C	0.488836	-0.0259
polygenic_hdl	rs1077834	15	58723479	C	0.24362	-0.1253
polygenic_hdl	rs11632618	15	58724706	A	0.0606061	-0.1241
polygenic_hdl	rs12914035	15	58730889	G	0.147247	0.0492
polygenic_hdl	rs17301746	15	58731395	T	0.0414673	-0.1239
polygenic_hdl	rs11858164	15	58742731	G	0.499601	0.0594
polygenic_hdl	rs934297	15	58752734	A	0.495614	-0.0178
polygenic_hdl	rs7182229	15	58765183	G	0.879585	0.0319
polygenic_hdl	rs12324517	15	58800766	C	0.497209	-0.0154
polygenic_hdl	rs7163555	15	58808079	G	0.133174	0.0243
polygenic_hdl	rs7162855	15	58811252	G	0.0905104	-0.0422
polygenic_hdl	rs3829461	15	58853109	G	0.979665	0.064
polygenic_hdl	rs7175421	15	58858910	C	0.322967	0.0226
polygenic_hdl	rs11637365	15	58884972	A	0.056891	0.0501
polygenic_hdl	rs424346	15	59010962	T	0.0291069	-0.0679
polygenic_hdl	rs2306791	15	59453384	C	0.161882	-0.0175
polygenic_hdl	rs16941134	15	59507679	T	0.080941	-0.0295
polygenic_hdl	rs10851698	15	61947694	T	0.272329	0.0201
polygenic_hdl	rs16953475	15	63348087	G	0.519936	-0.0199
polygenic_hdl	rs2652840	15	63393220	C	0.807018	-0.0272
polygenic_hdl	rs8037296	15	63516759	G	0.442584	-0.0169
polygenic_hdl	rs2572207	15	66070693	T	0.284689	-0.018
polygenic_hdl	rs938875	15	67952922	G	0.57496	0.0148
polygenic_hdl	rs10518769	15	68780783	G	0.269139	0.0187
polygenic_hdl	rs7176098	15	70351649	A	0.459233	0.0127
polygenic_hdl	rs8042782	15	80443953	G	0.328947	0.014
polygenic_hdl	rs16976295	15	96710126	T	0.220893	-0.0191
polygenic_hdl	rs1646070	16	11320923	G	0.185407	-0.0202
polygenic_hdl	rs12930375	16	12655601	C	0.223684	0.019
polygenic_hdl	rs3198697	16	15129940	T	0.374003	-0.0163
polygenic_hdl	rs11865578	16	19871982	A	0.125199	-0.0244
polygenic_hdl	rs2764790	16	20099261	T	0.253987	0.0168
polygenic_hdl	rs2521676	16	26895276	T	0.820574	0.0247
polygenic_hdl	rs3922668	16	28992646	A	0.390575	-0.0148
polygenic_hdl	rs13333228	16	53793798	C	0.681021	0.0141
polygenic_hdl	rs4784323	16	53797565	G	0.688596	0.015
polygenic_hdl	rs1121980	16	53809247	A	0.412679	0.0196
polygenic_hdl	rs4784450	16	55034202	C	0.45614	0.0163
polygenic_hdl	rs3790106	16	56363528	G	0.145136	0.0374
polygenic_hdl	rs4784659	16	56387000	T	0.188995	-0.0274
polygenic_hdl	rs11644679	16	56490549	A	0.189793	0.0261
polygenic_hdl	rs176060	16	56583581	A	0.927432	0.0377
polygenic_hdl	rs9938618	16	56626769	G	0.0725678	-0.0576
polygenic_hdl	rs4783946	16	56651309	T	0.0984848	0.0272
polygenic_hdl	rs8060569	16	56671140	C	0.0350877	-0.0784
polygenic_hdl	rs8044791	16	56690858	C	0.126794	-0.0339
polygenic_hdl	rs4783950	16	56711558	T	0.550678	0.0228
polygenic_hdl	rs13336936	16	56722572	T	0.039075	-0.0717
polygenic_hdl	rs8064100	16	56725173	G	0.395534	0.0172
polygenic_hdl	rs4404068	16	56733941	T	0.088118	-0.0245
polygenic_hdl	rs12928598	16	56735782	A	0.248006	-0.0379
polygenic_hdl	rs7193072	16	56778067	A	0.301435	-0.0498
polygenic_hdl	rs4346201	16	56794937	G	0.223285	0.037
polygenic_hdl	rs2164514	16	56824183	G	0.961722	-0.0591
polygenic_hdl	rs1561138	16	56852311	C	0.802632	-0.0376
polygenic_hdl	rs13306677	16	56926195	A	0.0984848	-0.09
polygenic_hdl	rs3794650	16	56940513	C	0.129984	0.0687
polygenic_hdl	rs1138429	16	56942921	T	0.110535	0.1156
polygenic_hdl	rs7204290	16	56968039	A	0.279904	0.0302
polygenic_hdl	rs9938160	16	56984590	C	0.335196	-0.0599
polygenic_hdl	rs247615	16	56984763	G	0.219298	0.0764
polygenic_hdl	rs9989419	16	56985139	G	0.623206	-0.1473
polygenic_hdl	rs72786786	16	56985514	A	0.302233	-0.2174
polygenic_hdl	rs79374262	16	56985640	T	0.00837321	0.1385
polygenic_hdl	rs6499863	16	56992017	A	0.159888	0.0862
polygenic_hdl	rs12708967	16	56993211	C	0.170391	0.1939
polygenic_hdl	rs5030708	16	56996279	T	0.0267145	0.0791
polygenic_hdl	rs7203984	16	56999258	C	0.190191	0.236
polygenic_hdl	rs12597002	16	57002404	A	0.311005	0.0849
polygenic_hdl	rs11076174	16	57003146	C	0.0749601	0.1797
polygenic_hdl	rs117040820	16	57005762	T	0.0103668	-0.1812
polygenic_hdl	rs5883	16	57007353	T	0.0502392	-0.1153
polygenic_hdl	rs289719	16	57009941	C	0.671863	0.1129
polygenic_hdl	rs891144	16	57011936	T	0.0279107	-0.0844
polygenic_hdl	rs12708980	16	57012379	G	0.347687	0.016
polygenic_hdl	rs5880	16	57015091	C	0.041866	0.3071
polygenic_hdl	rs12720917	16	57019392	C	0.131579	-0.0976
polygenic_hdl	rs289745	16	57019532	A	0.584131	-0.0276
polygenic_hdl	rs17369163	16	57020327	G	0.102472	0.0247
polygenic_hdl	rs12934552	16	57021433	G	0.120112	0.0541
polygenic_hdl	rs289748	16	57025063	G	0.509968	0.0387
polygenic_hdl	rs289751	16	57026775	A	0.944976	0.103
polygenic_hdl	rs7198642	16	57032461	G	0.196172	-0.0352
polygenic_hdl	rs1875236	16	57033696	A	0.11563	-0.059
polygenic_hdl	rs1991515	16	57034645	T	0.417464	-0.0225
polygenic_hdl	rs7499911	16	57036440	G	0.053429	-0.06
polygenic_hdl	rs12928552	16	57048707	G	0.057815	-0.0498
polygenic_hdl	rs17370142	16	57050348	T	0.0972887	-0.0342
polygenic_hdl	rs12446867	16	57052901	T	0.205742	0.0344
polygenic_hdl	rs1651665	16	57056463	C	0.732456	0.0187
polygenic_hdl	rs291040	16	57061189	C	0.316986	0.0305
polygenic_hdl	rs289726	16	57074451	C	0.62799	0.0364
polygenic_hdl	rs11648592	16	57083232	A	0.0155502	0.0789
polygenic_hdl	rs150348	16	57116036	C	0.625598	0.0232
polygenic_hdl	rs8051360	16	57118467	G	0.0502392	0.0897
polygenic_hdl	rs4783972	16	57141666	C	0.380781	-0.022
polygenic_hdl	rs1545614	16	57154547	C	0.730861	0.0207
polygenic_hdl	rs1645890	16	57353934	A	0.069378	0.0418
polygenic_hdl	rs10775336	16	57545736	G	0.110048	0.0256
polygenic_hdl	rs37167	16	66524751	C	0.972089	-0.0365
polygenic_hdl	rs7196793	16	67259567	A	0.0295056	-0.0631
polygenic_hdl	rs13334205	16	67581883	G	0.133971	-0.0474
polygenic_hdl	rs113018348	16	67583154	T	0.0199362	-0.073
polygenic_hdl	rs8057184	16	67827247	G	0.855369	-0.0217
polygenic_hdl	rs3743733	16	67863451	C	0.45012	-0.027
polygenic_hdl	rs16942887	16	67928042	A	0.108453	-0.0831
polygenic_hdl	rs4986970	16	67976320	T	0.0211324	0.0792
polygenic_hdl	rs118156865	16	68095291	A	0.011563	-0.1007
polygenic_hdl	rs117240558	16	68212641	G	0.0235247	-0.0711
polygenic_hdl	rs2305811	16	68321859	A	0.0789474	-0.0448
polygenic_hdl	rs2863973	16	68409435	C	0.167065	-0.0471
polygenic_hdl	rs1345868	16	71669624	A	0.272727	-0.0178
polygenic_hdl	rs9935707	16	74894073	T	0.919458	0.0295
polygenic_hdl	rs9927029	16	75172340	G	0.584597	0.0155
polygenic_hdl	rs17679567	16	76890126	C	0.220893	-0.0178
polygenic_hdl	rs1542824	16	76901304	T	0.421053	-0.0139
polygenic_hdl	rs9927801	16	78850500	C	0.0785486	0.0373
polygenic_hdl	rs9930117	16	81489957	C	0.0362839	0.0546
polygenic_hdl	rs898962	16	81497952	G	0.608054	-0.0144
polygenic_hdl	rs16955433	16	81517119	T	0.20614	-0.0204
polygenic_hdl	rs2925979	16	81534790	C	0.718102	-0.0351
polygenic_hdl	rs2955617	17	7538785	A	0.650319	-0.0184
polygenic_hdl	rs4796052	17	26103034	T	0.198166	0.02
polygenic_hdl	rs17767328	17	28628266	A	0.106061	-0.0221
polygenic_hdl	rs7503195	17	37722515	A	0.407895	-0.0219
polygenic_hdl	rs1877031	17	37814080	A	0.64992	-0.0336
polygenic_hdl	rs17676191	17	37949924	G	0.0865231	0.037
polygenic_hdl	rs12150079	17	38025417	A	0.314195	-0.017
polygenic_hdl	rs17608925	17	38082831	C	0.0988836	-0.0201
polygenic_hdl	rs3894194	17	38121993	A	0.449761	0.0245
polygenic_hdl	rs2074159	17	40256498	C	0.124801	0.0247
polygenic_hdl	rs2062213	17	40566750	G	0.0933014	0.0295
polygenic_hdl	rs9911799	17	40767688	T	0.530303	0.0171
polygenic_hdl	rs9899889	17	41823225	G	0.431419	-0.0126
polygenic_hdl	rs4793040	17	41930569	G	0.15949	0.0234
polygenic_hdl	rs11867362	17	41938082	T	0.202552	-0.0191
polygenic_hdl	rs231492	17	41978756	T	0.107656	0.0433
polygenic_hdl	rs1662750	17	42011823	A	0.42185	-0.0213
polygenic_hdl	rs918242	17	42054739	A	0.632083	0.0127
polygenic_hdl	rs1476512	17	42330122	T	0.497608	0.0155
polygenic_hdl	rs197925	17	45010721	A	0.396332	-0.0177
polygenic_hdl	rs4968255	17	45312813	T	0.247402	-0.0157
polygenic_hdl	rs12452315	17	45479446	C	0.464115	-0.0152
polygenic_hdl	rs11079810	17	46227846	T	0.11244	-0.0298
polygenic_hdl	rs11652146	17	47422363	A	0.67185	0.0192
polygenic_hdl	rs9898058	17	47818821	T	0.128788	0.0188
polygenic_hdl	rs62069916	17	64280503	T	0.423384	-0.022
polygenic_hdl	rs12602912	17	65870073	T	0.238038	0.0148
polygenic_hdl	rs7209319	17	66462035	G	0.293461	0.0162
polygenic_hdl	rs12948339	17	66810747	C	0.263557	0.0178
polygenic_hdl	rs4148005	17	66882466	G	0.333732	0.0283
polygenic_hdl	rs9898253	17	68727070	C	0.106943	0.032
polygenic_hdl	rs4969178	17	76388202	G	0.602073	-0.0263
polygenic_hdl	rs17642548	17	76409809	A	0.26555	-0.0397
polygenic_hdl	rs4796817	17	76802648	C	0.765152	-0.0174
polygenic_hdl	rs4789939	17	76881703	C	0.817384	-0.0177
polygenic_hdl	rs12455370	18	20815223	C	0.249203	-0.0176
polygenic_hdl	rs1966656	18	20816684	T	0.23764	0.0277
polygenic_hdl	rs1995330	18	21037470	C	0.494817	0.0154
polygenic_hdl	rs833514	18	46534938	A	0.190191	0.0237
polygenic_hdl	rs11082757	18	47026721	G	0.0550239	-0.0325
polygenic_hdl	rs12963212	18	47033207	C	0.573365	-0.0218
polygenic_hdl	rs4245232	18	47086998	C	0.781499	-0.0369
polygenic_hdl	rs2000813	18	47093864	T	0.286683	-0.0401
polygenic_hdl	rs11875600	18	47099186	G	0.0733652	-0.054
polygenic_hdl	rs9955201	18	47126172	A	0.0502392	-0.0638
polygenic_hdl	rs8092791	18	47128779	C	0.994019	-0.163
polygenic_hdl	rs8090363	18	47133828	G	0.632775	-0.0431
polygenic_hdl	rs62101704	18	47134250	A	0.0111643	0.1256
polygenic_hdl	rs7241596	18	47138066	T	0.409888	-0.0261
polygenic_hdl	rs11661190	18	47146166	C	0.602953	-0.0268
polygenic_hdl	rs7229377	18	47148299	T	0.226077	-0.045
polygenic_hdl	rs73959582	18	47148886	C	0.115231	-0.0674
polygenic_hdl	rs7235005	18	47149371	A	0.527955	-0.0316
polygenic_hdl	rs7228412	18	47162207	G	0.194976	-0.0298
polygenic_hdl	rs11875196	18	47165354	A	0.225858	-0.0166
polygenic_hdl	rs4939883	18	47167214	C	0.825758	-0.0799
polygenic_hdl	rs7504590	18	47169319	C	0.280303	-0.0257
polygenic_hdl	rs73432460	18	47177608	A	0.0657895	-0.062
polygenic_hdl	rs1943969	18	47182838	A	0.337719	-0.0272
polygenic_hdl	rs11662691	18	47183012	C	0.106459	-0.0513
polygenic_hdl	rs882617	18	47192294	A	0.102472	0.0358
polygenic_hdl	rs10502900	18	47195880	A	0.235247	-0.0271
polygenic_hdl	rs6507945	18	47243912	C	0.559011	-0.0441
polygenic_hdl	rs9947207	18	47254009	G	0.314445	0.0174
polygenic_hdl	rs4939890	18	47258695	G	0.92504	-0.0549
polygenic_hdl	rs10438979	18	47267946	G	0.0454545	-0.0416
polygenic_hdl	rs2040293	18	47278345	A	0.256778	-0.0438
polygenic_hdl	rs578211	18	47394395	C	0.753589	-0.022
polygenic_hdl	rs948643	18	47428107	G	0.981659	-0.0958
polygenic_hdl	rs17714688	18	47430194	T	0.0510367	-0.0496
polygenic_hdl	rs1787328	18	47457559	C	0.480463	-0.0411
polygenic_hdl	rs1790796	18	47464423	T	0.855662	-0.0258
polygenic_hdl	rs12457612	18	47464843	G	0.439394	-0.0219
polygenic_hdl	rs13381727	18	47482530	T	0.0861244	-0.0337
polygenic_hdl	rs1790428	18	47647226	A	0.468102	-0.0143
polygenic_hdl	rs4349244	18	47706580	A	0.498405	0.0154
polygenic_hdl	rs6567160	18	57829135	C	0.247608	0.0257
polygenic_hdl	rs9947301	18	57869590	T	0.0749601	-0.0323
polygenic_hdl	rs9956279	18	57942799	T	0.272329	0.0214
polygenic_hdl	rs1943226	18	58035204	G	0.0841308	0.0244
polygenic_hdl	rs8091951	18	69927344	T	0.151515	-0.0198
polygenic_hdl	rs12975319	19	3414088	A	0.307815	0.0156
polygenic_hdl	rs2305107	19	3983302	A	0.111643	-0.0235
polygenic_hdl	rs352494	19	4185614	T	0.102871	0.0275
polygenic_hdl	rs17253937	19	7184801	T	0.173046	-0.0193
polygenic_hdl	rs4499341	19	7200990	T	0.616029	-0.0148
polygenic_hdl	rs7248104	19	7224431	A	0.404705	-0.0162
polygenic_hdl	rs8101064	19	7293119	C	0.948963	-0.0664
polygenic_hdl	rs4804833	19	7970635	G	0.590982	-0.0221
polygenic_hdl	rs2913959	19	8403854	T	0.58739	-0.0213
polygenic_hdl	rs2278236	19	8431581	A	0.496411	-0.0331
polygenic_hdl	rs2913968	19	8467235	C	0.288676	0.0278
polygenic_hdl	rs3815783	19	8503025	A	0.304868	-0.0321
polygenic_hdl	rs3111576	19	8610894	T	0.113909	-0.0448
polygenic_hdl	rs2278444	19	10904700	C	0.317783	-0.0138
polygenic_hdl	rs6511720	19	11202306	T	0.106459	-0.0249
polygenic_hdl	rs4804149	19	11284028	C	0.26874	0.0189
polygenic_hdl	rs17616620	19	11293642	A	0.062201	0.0321
polygenic_hdl	rs737337	19	11347493	C	0.109649	0.0565
polygenic_hdl	rs8104167	19	14664933	T	0.405751	-0.0156
polygenic_hdl	rs4805755	19	32854470	T	0.181021	-0.0239
polygenic_hdl	rs17530508	19	33860858	T	0.161085	-0.0187
polygenic_hdl	rs731839	19	33899065	A	0.627396	-0.022
polygenic_hdl	rs153701	19	34003255	C	0.557462	0.0214
polygenic_hdl	rs749701	19	39189746	C	0.571885	-0.0156
polygenic_hdl	rs400058	19	44141015	C	0.709265	0.0183
polygenic_hdl	rs2965157	19	45176340	C	0.0354864	-0.0475
polygenic_hdl	rs1531517	19	45242173	A	0.0893142	-0.044
polygenic_hdl	rs10402271	19	45329214	G	0.322568	0.0205
polygenic_hdl	rs4803760	19	45333834	C	0.805267	0.026
polygenic_hdl	rs6859	19	45382034	G	0.572342	-0.0176
polygenic_hdl	rs157580	19	45395266	A	0.594498	0.0297
polygenic_hdl	rs2075650	19	45395619	G	0.133573	0.0554
polygenic_hdl	rs76366838	19	45399896	A	0.0283094	0.0977
polygenic_hdl	rs7412	19	45412079	T	0.0659472	-0.0978
polygenic_hdl	rs35136575	19	45439163	G	0.253589	-0.0361
polygenic_hdl	rs5167	19	45448465	G	0.375997	-0.032
polygenic_hdl	rs6509196	19	45623626	T	0.108054	0.0223
polygenic_hdl	rs8108269	19	46158513	G	0.306619	0.0175
polygenic_hdl	rs8111071	19	46307406	G	0.0713716	0.0269
polygenic_hdl	rs10408163	19	47597102	C	0.660686	0.0181
polygenic_hdl	rs2974224	19	48115761	A	0.861532	-0.0191
polygenic_hdl	rs6509571	19	52284323	T	0.352073	0.0163
polygenic_hdl	rs12609373	19	52298281	C	0.219298	-0.021
polygenic_hdl	rs961551	19	52301781	T	0.103668	0.019
polygenic_hdl	rs17695224	19	52324216	A	0.244613	0.029
polygenic_hdl	rs17779341	19	52550401	T	0.323365	0.0183
polygenic_hdl	rs406231	19	54751065	G	0.3437	-0.0182
polygenic_hdl	rs380573	19	54785593	G	0.781499	-0.0331
polygenic_hdl	rs103294	19	54797848	T	0.23445	-0.0523
polygenic_hdl	rs4806741	19	54810370	G	0.24681	-0.0299
polygenic_hdl	rs1761451	19	54816509	T	0.530303	-0.023
polygenic_hdl	rs1645784	19	54827040	C	0.131978	-0.0639
polygenic_hdl	rs8102873	19	57488423	T	0.537879	0.0144
polygenic_hdl	rs6081131	20	18400318	T	0.741627	0.0225
polygenic_hdl	rs6059662	20	32675727	G	0.711324	0.0149
polygenic_hdl	rs6142206	20	33212055	A	0.398724	0.0144
polygenic_hdl	rs6058202	20	33777983	G	0.563796	0.0179
polygenic_hdl	rs6060787	20	34672509	T	0.0402711	0.039
polygenic_hdl	rs6098467	20	36831290	T	0.216108	0.018
polygenic_hdl	rs6072161	20	39471427	C	0.582536	-0.0138
polygenic_hdl	rs6031587	20	43038249	T	0.0972887	0.0488
polygenic_hdl	rs1800961	20	43042364	T	0.0263158	0.127
polygenic_hdl	rs12480887	20	44427418	G	0.131978	0.0275
polygenic_hdl	rs6130954	20	44496029	C	0.583001	-0.0173
polygenic_hdl	rs378114	20	44538427	C	0.72807	0.0294
polygenic_hdl	rs4465830	20	44585420	G	0.182217	0.0597
polygenic_hdl	rs6094237	20	44629290	A	0.543062	-0.0188
polygenic_hdl	rs10432735	20	44650318	T	0.15004	0.0356
polygenic_hdl	rs6065921	20	44714510	G	0.173445	0.0266
polygenic_hdl	rs11700063	20	46153148	A	0.267943	-0.0164
polygenic_hdl	rs4809393	20	62701092	C	0.343176	0.0161
polygenic_hdl	rs11701300	21	25416578	T	0.269139	0.0227
polygenic_hdl	rs606414	21	40960892	T	0.234848	0.0182
polygenic_hdl	rs235314	21	46271452	T	0.518341	0.0143
polygenic_hdl	rs181360	22	21928916	G	0.236045	0.0376
polygenic_hdl	rs108816	22	22025670	C	0.337321	-0.0143
polygenic_hdl	rs1930966	22	25885704	G	0.0490431	0.0339
polygenic_hdl	rs5752792	22	29153759	T	0.838915	-0.0197
polygenic_hdl	rs134557	22	29457582	G	0.774721	0.0155
polygenic_hdl	rs140147	22	30184599	A	0.3437	0.0186
polygenic_hdl	rs9608905	22	30808883	T	0.023126	0.06
polygenic_hdl	rs3761445	22	38595411	A	0.590112	0.0158
polygenic_hdl	rs763121	22	38879940	G	0.350478	0.0147
polygenic_hdl	rs5750784	22	39664180	A	0.220494	0.0246

## Sheet: Triglycerides
profile	rsid	chr	pos	altAllele	altFreq	beta
polygenic_triglycerides	rs933078	1	26324108	A	0.648325	0.0132
polygenic_triglycerides	rs10794523	1	26493171	A	0.487241	-0.0152
polygenic_triglycerides	rs12137896	1	26712597	T	0.139553	0.0235
polygenic_triglycerides	rs12748152	1	27138393	T	0.0602073	0.0372
polygenic_triglycerides	rs17513135	1	40035686	T	0.2189	0.022
polygenic_triglycerides	rs11206117	1	53615701	C	0.606459	0.0178
polygenic_triglycerides	rs6587971	1	62836976	T	0.55941	-0.0191
polygenic_triglycerides	rs2095403	1	62860310	A	0.891547	-0.0294
polygenic_triglycerides	rs12123703	1	62861261	G	0.0594099	-0.0643
polygenic_triglycerides	rs10493326	1	62953373	A	0.259968	0.0311
polygenic_triglycerides	rs13375691	1	62996373	T	0.085327	-0.0485
polygenic_triglycerides	rs186810778	1	63085494	A	0	-0.0342
polygenic_triglycerides	rs4587594	1	63133930	A	0.326156	-0.0694
polygenic_triglycerides	rs11807368	1	63231401	T	0.445774	0.0312
polygenic_triglycerides	rs12080049	1	63239831	A	0.156699	-0.0433
polygenic_triglycerides	rs74076990	1	63252215	A	0.00637959	-0.0484
polygenic_triglycerides	rs188265025	1	63259515	A	0	-0.0463
polygenic_triglycerides	rs188980145	1	63267665	A	0.000398724	-0.0468
polygenic_triglycerides	rs2780879	1	63375116	C	0.936204	0.0469
polygenic_triglycerides	rs1338204	1	66992956	T	0.979665	-0.0631
polygenic_triglycerides	rs12725081	1	72682718	A	0.15842	-0.0177
polygenic_triglycerides	rs550136	1	108656403	T	0.438198	-0.0216
polygenic_triglycerides	rs552101	1	110082473	T	0.088118	-0.0244
polygenic_triglycerides	rs4471211	1	145517561	T	0.445331	-0.0137
polygenic_triglycerides	rs12043350	1	153854380	T	0.327352	0.017
polygenic_triglycerides	rs1543358	1	168131592	G	0.324561	-0.0208
polygenic_triglycerides	rs17277932	1	172323134	A	0.105662	0.0226
polygenic_triglycerides	rs9425592	1	172359116	G	0.59689	-0.0163
polygenic_triglycerides	rs76917975	1	172447957	A	0.00717703	0.0781
polygenic_triglycerides	rs3766704	1	186311842	T	0.156699	-0.0257
polygenic_triglycerides	rs2821231	1	203518382	C	0.543461	-0.0169
polygenic_triglycerides	rs2820426	1	219660535	G	0.605662	0.0166
polygenic_triglycerides	rs2642438	1	220970028	G	0.724083	-0.0172
polygenic_triglycerides	rs12035297	1	230238821	T	0.275917	-0.0195
polygenic_triglycerides	rs7550262	1	230248739	A	0.208533	0.0193
polygenic_triglycerides	rs1998064	1	230287128	G	0.238038	-0.0211
polygenic_triglycerides	rs2352723	1	230291868	C	0.804956	-0.0316
polygenic_triglycerides	rs184799297	1	230295097	T	0	-0.0436
polygenic_triglycerides	rs1321257	1	230305312	A	0.591308	-0.0402
polygenic_triglycerides	rs632557	1	230398102	G	0.960128	-0.0451
polygenic_triglycerides	rs6680658	1	230419344	A	0.230861	-0.0166
polygenic_triglycerides	rs9793529	1	230427840	G	0.815391	-0.0182
polygenic_triglycerides	rs7521049	1	245996692	A	0.14075	-0.03
polygenic_triglycerides	rs12036477	1	246023500	T	0.659472	0.0209
polygenic_triglycerides	rs10195645	2	13133366	G	0.397927	-0.0221
polygenic_triglycerides	rs1862101	2	15843840	C	0.479665	0.0128
polygenic_triglycerides	rs1473886	2	20368519	T	0.477273	-0.0157
polygenic_triglycerides	rs13003661	2	20823219	T	0.337719	-0.0143
polygenic_triglycerides	rs12624282	2	20976546	C	0.0805423	-0.0298
polygenic_triglycerides	rs4971538	2	21121130	G	0.0992823	0.0276
polygenic_triglycerides	rs6755762	2	21141323	G	0.387161	0.0283
polygenic_triglycerides	rs13010638	2	21148489	A	0.104864	0.0247
polygenic_triglycerides	rs2337381	2	21186121	C	0.752791	-0.0252
polygenic_triglycerides	rs6756501	2	21218805	T	0.181419	0.0162
polygenic_triglycerides	rs676210	2	21231524	A	0.26555	-0.0733
polygenic_triglycerides	rs533617	2	21233972	C	0.0410686	-0.1005
polygenic_triglycerides	rs1801700	2	21245813	A	0.0402711	0.0352
polygenic_triglycerides	rs1469513	2	21259562	C	0.374801	0.0291
polygenic_triglycerides	rs515135	2	21286057	C	0.807416	0.0192
polygenic_triglycerides	rs62122522	2	21319066	T	0.0466507	0.0457
polygenic_triglycerides	rs575905	2	21385538	T	0.447368	-0.014
polygenic_triglycerides	rs4635554	2	21389659	G	0.313397	0.0228
polygenic_triglycerides	rs78357953	2	21422826	T	0.0586124	-0.0456
polygenic_triglycerides	rs1877061	2	21451002	G	0.101675	0.0235
polygenic_triglycerides	rs10195618	2	21482292	A	0.901914	0.022
polygenic_triglycerides	rs17625826	2	21539609	C	0.0131579	-0.0667
polygenic_triglycerides	rs1025542	2	26385849	A	0.190989	0.0192
polygenic_triglycerides	rs11690820	2	26747407	G	0.493222	0.0136
polygenic_triglycerides	rs1148962	2	26818006	C	0.890662	0.0208
polygenic_triglycerides	rs3739081	2	26955621	G	0.486045	0.0145
polygenic_triglycerides	rs1371614	2	27152874	T	0.252791	-0.0181
polygenic_triglycerides	rs3795961	2	27361947	A	0.152434	0.0256
polygenic_triglycerides	rs11883596	2	27385275	C	0.10008	-0.0236
polygenic_triglycerides	rs1659685	2	27420690	T	0.691388	0.0503
polygenic_triglycerides	rs71441063	2	27444546	C	0.0526316	0.0703
polygenic_triglycerides	rs188599640	2	27445318	T	0	-0.0345
polygenic_triglycerides	rs6747264	2	27455281	T	0.0490431	-0.0804
polygenic_triglycerides	rs2304684	2	27466368	T	0.0243416	0.086
polygenic_triglycerides	rs75252677	2	27470531	A	0.01874	-0.0679
polygenic_triglycerides	rs76898938	2	27539201	A	0.0171451	0.0839
polygenic_triglycerides	rs188743186	2	27561317	A	0.000797448	-0.0573
polygenic_triglycerides	rs11689803	2	27566520	A	0.248804	-0.0504
polygenic_triglycerides	rs1058065	2	27587724	A	0.0127592	-0.068
polygenic_triglycerides	rs41288829	2	27590666	T	0.0219298	0.0827
polygenic_triglycerides	rs2384629	2	27606098	G	0.97488	-0.1277
polygenic_triglycerides	rs12994265	2	27639153	A	0.0123604	0.1161
polygenic_triglycerides	rs78590292	2	27674125	T	0.0637959	0.0786
polygenic_triglycerides	rs6747190	2	27686911	C	0.0474482	-0.0572
polygenic_triglycerides	rs1260326	2	27730940	C	0.601756	-0.1148
polygenic_triglycerides	rs3817588	2	27731212	C	0.196172	-0.0674
polygenic_triglycerides	rs8179228	2	27737637	A	0.0139553	-0.0765
polygenic_triglycerides	rs7420159	2	27749925	A	0	-0.0518
polygenic_triglycerides	rs35823586	2	27809788	A	0.0334928	0.0726
polygenic_triglycerides	rs2141371	2	27860258	A	0.674641	0.0605
polygenic_triglycerides	rs114940462	2	27861618	T	0.0402711	-0.0636
polygenic_triglycerides	rs148977667	2	27891411	A	0.0203349	-0.0689
polygenic_triglycerides	rs2178198	2	27895073	T	0.116826	0.0795
polygenic_triglycerides	rs79021989	2	27900569	G	0.0318979	-0.0605
polygenic_triglycerides	rs66565405	2	28009663	A	0.0015949	-0.0397
polygenic_triglycerides	rs184650336	2	28019102	A	0	-0.0444
polygenic_triglycerides	rs6547811	2	28070071	A	0.145136	-0.0341
polygenic_triglycerides	rs13004096	2	28087205	T	0.202153	-0.0412
polygenic_triglycerides	rs2305929	2	28113911	G	0.182217	0.0642
polygenic_triglycerides	rs76260822	2	28122890	T	0.0171451	0.083
polygenic_triglycerides	rs79891133	2	28132449	A	0.0171451	0.0822
polygenic_triglycerides	rs114382562	2	28195065	G	0.00677831	0.084
polygenic_triglycerides	rs898031	2	28203294	T	0.32815	-0.0288
polygenic_triglycerides	rs10189562	2	28278922	C	0.992026	-0.1254
polygenic_triglycerides	rs13016086	2	28315770	C	0.0948963	-0.0325
polygenic_triglycerides	rs114607001	2	28326514	G	0.0139553	0.0946
polygenic_triglycerides	rs148692246	2	28378501	G	0.00757576	0.122
polygenic_triglycerides	rs11891642	2	28421381	T	0.251994	0.0253
polygenic_triglycerides	rs17709034	2	28424472	T	0.105263	0.0481
polygenic_triglycerides	rs7349418	2	28443050	T	0.577751	-0.0386
polygenic_triglycerides	rs6707939	2	28487706	T	0.698963	0.0206
polygenic_triglycerides	rs74506105	2	28502878	C	0.0901116	0.0579
polygenic_triglycerides	rs13031756	2	28531903	G	0.513158	0.0198
polygenic_triglycerides	rs10865494	2	28556890	C	0.920654	-0.0422
polygenic_triglycerides	rs72780006	2	28599749	A	0.104466	0.0322
polygenic_triglycerides	rs10199829	2	28602911	A	0.53748	0.0172
polygenic_triglycerides	rs4666076	2	28652529	A	0.329609	-0.0226
polygenic_triglycerides	rs10174692	2	28662228	A	0.255582	0.0248
polygenic_triglycerides	rs7426089	2	29702682	G	0.163477	0.0246
polygenic_triglycerides	rs17010778	2	31384974	C	0.0127592	-0.0888
polygenic_triglycerides	rs6545714	2	59307725	A	0.610845	-0.0145
polygenic_triglycerides	rs6757685	2	59693889	T	0.276715	0.0191
polygenic_triglycerides	rs917929	2	60323975	T	0.295853	0.0159
polygenic_triglycerides	rs17401147	2	60347878	C	0.120415	-0.0245
polygenic_triglycerides	rs2252867	2	65296280	C	0.389553	-0.0166
polygenic_triglycerides	rs11675458	2	65392703	C	0.466906	0.0135
polygenic_triglycerides	rs2521921	2	130393083	C	0.77193	0.0236
polygenic_triglycerides	rs10174406	2	151010323	G	0.127193	-0.0206
polygenic_triglycerides	rs13389219	2	165528876	T	0.378389	-0.0271
polygenic_triglycerides	rs190303539	2	165552709	A	0	-0.0206
polygenic_triglycerides	rs189525972	2	165555598	A	0	-0.0208
polygenic_triglycerides	rs10178921	2	165603512	C	0.105662	-0.0267
polygenic_triglycerides	rs355909	2	165644545	C	0.456903	-0.0156
polygenic_triglycerides	rs16849863	2	165728290	C	0.0235247	-0.0416
polygenic_triglycerides	rs1562311	2	174926587	G	0.770335	0.0192
polygenic_triglycerides	rs7564829	2	191305647	T	0.451754	-0.0213
polygenic_triglycerides	rs3731696	2	203431804	G	0.12201	0.0235
polygenic_triglycerides	rs16839311	2	203631556	A	0.241228	0.0191
polygenic_triglycerides	rs13013366	2	204440491	A	0.220096	0.0198
polygenic_triglycerides	rs1427445	2	219555573	A	0.40949	-0.0169
polygenic_triglycerides	rs1518296	2	226897985	C	0.211324	-0.0181
polygenic_triglycerides	rs2972146	2	227100698	T	0.698723	0.0281
polygenic_triglycerides	rs2396303	2	227113202	T	0.222089	0.0226
polygenic_triglycerides	rs10167282	2	227197598	C	0.191786	0.0207
polygenic_triglycerides	rs2606736	3	11400249	T	0.597687	0.0193
polygenic_triglycerides	rs17036126	3	12287863	T	0.128389	0.0216
polygenic_triglycerides	rs115381724	3	12315763	G	0.0195375	-0.0728
polygenic_triglycerides	rs709157	3	12462024	A	0.281499	-0.0175
polygenic_triglycerides	rs10440120	3	12486964	A	0.166667	-0.0306
polygenic_triglycerides	rs17819328	3	12489342	G	0.446172	0.0232
polygenic_triglycerides	rs3729931	3	12626516	A	0.35925	-0.0164
polygenic_triglycerides	rs9856765	3	43688012	A	0.0490431	0.0326
polygenic_triglycerides	rs6791842	3	47279810	C	0.604864	0.0141
polygenic_triglycerides	rs13326165	3	52532118	G	0.815789	0.0205
polygenic_triglycerides	rs17417230	3	65378211	A	0.408619	-0.013
polygenic_triglycerides	rs17353788	3	69493804	C	0.023126	-0.0407
polygenic_triglycerides	rs9853372	3	81481169	A	0.179426	0.0179
polygenic_triglycerides	rs9875207	3	135830138	C	0.305423	0.0191
polygenic_triglycerides	rs645040	3	135926622	T	0.7811	0.0293
polygenic_triglycerides	rs11914598	3	150882927	G	0.200957	-0.0235
polygenic_triglycerides	rs382534	3	155547274	T	0.255582	0.0172
polygenic_triglycerides	rs9822326	3	156803565	C	0.387161	-0.0133
polygenic_triglycerides	rs10513688	3	170727218	A	0.114035	0.0306
polygenic_triglycerides	rs17165026	4	798511	T	0.12201	0.0228
polygenic_triglycerides	rs3135063	4	3287052	A	0.344896	0.0167
polygenic_triglycerides	rs16844364	4	3438643	A	0.233652	0.0253
polygenic_triglycerides	rs4690098	4	3447156	T	0.235036	-0.0207
polygenic_triglycerides	rs16844401	4	3449652	A	0.0697767	0.0393
polygenic_triglycerides	rs6831256	4	3473139	G	0.433812	0.0258
polygenic_triglycerides	rs2699416	4	3494055	C	0.715311	0.0169
polygenic_triglycerides	rs4269121	4	5559939	A	0.598884	-0.019
polygenic_triglycerides	rs9884830	4	26027797	T	0.14992	0.0214
polygenic_triglycerides	rs11731522	4	26050047	A	0.204944	-0.0171
polygenic_triglycerides	rs907496	4	26081846	A	0.589713	-0.0132
polygenic_triglycerides	rs1398263	4	45122349	C	0.649242	0.0116
polygenic_triglycerides	rs7689887	4	69128083	A	0.308214	-0.0155
polygenic_triglycerides	rs2869433	4	87279096	T	0.312201	0.0192
polygenic_triglycerides	rs11097114	4	87505486	T	0.86882	-0.0209
polygenic_triglycerides	rs2121871	4	87800577	T	0.446571	0.0207
polygenic_triglycerides	rs1992876	4	87873164	G	0.205108	-0.0269
polygenic_triglycerides	rs190804098	4	87983009	A	0.000398724	-0.0271
polygenic_triglycerides	rs112220446	4	88009040	A	0	-0.0205
polygenic_triglycerides	rs13134084	4	88028940	G	0.179825	0.0227
polygenic_triglycerides	rs442177	4	88030261	T	0.594896	0.0309
polygenic_triglycerides	rs1481947	4	88081142	T	0.244817	0.0247
polygenic_triglycerides	rs11097129	4	88151993	G	0.260367	-0.0229
polygenic_triglycerides	rs7668684	4	88159940	A	0.129585	0.0173
polygenic_triglycerides	rs7688657	4	88163094	C	0.430567	0.0272
polygenic_triglycerides	rs4693811	4	88200095	C	0.551077	-0.0156
polygenic_triglycerides	rs10028788	4	88430396	A	0.12201	0.0279
polygenic_triglycerides	rs6839829	4	88454048	C	0.424242	0.0165
polygenic_triglycerides	rs17014620	4	89737376	C	0.0538278	0.0262
polygenic_triglycerides	rs13133548	4	89740128	A	0.47488	0.0187
polygenic_triglycerides	rs1442492	4	100321595	G	0.224083	0.0183
polygenic_triglycerides	rs151407	4	103144890	G	0.217305	0.0188
polygenic_triglycerides	rs7680245	4	147788001	A	0.555024	-0.0212
polygenic_triglycerides	rs2358183	4	148985862	C	0.76236	0.0219
polygenic_triglycerides	rs17032000	4	155672958	T	0.0929027	-0.0301
polygenic_triglycerides	rs2652492	5	5914817	C	0.626794	0.0133
polygenic_triglycerides	rs10069535	5	6030719	G	0.0550239	-0.0609
polygenic_triglycerides	rs1508798	5	9556694	C	0.200558	0.0191
polygenic_triglycerides	rs10080009	5	14748958	G	0.188995	-0.0188
polygenic_triglycerides	rs959650	5	28302196	T	0.683413	0.0258
polygenic_triglycerides	rs890998	5	32002418	C	0.946571	0.0471
polygenic_triglycerides	rs6450176	5	53298025	A	0.264753	0.0191
polygenic_triglycerides	rs6893522	5	53299435	C	0.0514354	0.0325
polygenic_triglycerides	rs2306520	5	55787433	G	0.0287081	-0.0562
polygenic_triglycerides	rs30000	5	55803533	A	0.702552	0.0182
polygenic_triglycerides	rs11949724	5	55832217	A	0.348485	0.0192
polygenic_triglycerides	rs3900856	5	55833892	A	0.0383081	0.041
polygenic_triglycerides	rs9686661	5	55861786	T	0.187799	0.0379
polygenic_triglycerides	rs3852144	5	55862596	G	0.362839	0.0161
polygenic_triglycerides	rs7716682	5	55890630	T	0.0338915	0.05
polygenic_triglycerides	rs245494	5	57636145	A	0.611643	-0.0158
polygenic_triglycerides	rs831122	5	67562930	G	0.84051	0.0242
polygenic_triglycerides	rs337253	5	68423069	C	0.427033	-0.0204
polygenic_triglycerides	rs33421	5	71847277	T	0.256778	0.0176
polygenic_triglycerides	rs6891258	5	101872137	A	0.195375	0.0161
polygenic_triglycerides	rs161645	5	104069917	G	0.685805	-0.0224
polygenic_triglycerides	rs6894219	5	112383275	A	0.501595	-0.0137
polygenic_triglycerides	rs1045241	5	118729286	T	0.270335	-0.0153
polygenic_triglycerides	rs10056640	5	154920447	G	0.10327	-0.0286
polygenic_triglycerides	rs1368329	5	155374745	T	0.170255	0.025
polygenic_triglycerides	rs6882076	5	156390297	C	0.648325	0.0286
polygenic_triglycerides	rs2305736	5	167946076	G	0.1874	-0.0182
polygenic_triglycerides	rs72812840	5	173374655	G	0.264166	0.0264
polygenic_triglycerides	rs9313749	5	176597694	A	0.226874	-0.0165
polygenic_triglycerides	rs6457459	6	11416510	C	0.491627	-0.0173
polygenic_triglycerides	rs4715155	6	13210922	G	0.064992	-0.0255
polygenic_triglycerides	rs9295740	6	27689502	A	0.176635	-0.0207
polygenic_triglycerides	rs1233487	6	29468809	G	0.242424	-0.0152
polygenic_triglycerides	rs2745400	6	29488249	G	0.492424	-0.0169
polygenic_triglycerides	rs10946999	6	29571609	T	0.13118	0.0238
polygenic_triglycerides	rs5013093	6	29820586	T	0.231445	-0.0214
polygenic_triglycerides	rs3131113	6	30366642	T	0.336523	-0.0203
polygenic_triglycerides	rs2535319	6	30714479	C	0.359888	-0.0144
polygenic_triglycerides	rs12190167	6	30766194	A	0.107257	0.0254
polygenic_triglycerides	rs886424	6	30782002	T	0.108453	-0.0372
polygenic_triglycerides	rs11753326	6	30925985	C	0.0940989	0.0257
polygenic_triglycerides	rs12179536	6	30993590	G	0.188198	0.034
polygenic_triglycerides	rs4711253	6	31007081	A	0.177432	0.0323
polygenic_triglycerides	rs2508015	6	31010200	A	0.357257	-0.0252
polygenic_triglycerides	rs3131003	6	31093482	A	0.44059	0.0283
polygenic_triglycerides	rs1265074	6	31113214	A	0.214514	0.0304
polygenic_triglycerides	rs3130521	6	31196376	C	0.629585	0.0186
polygenic_triglycerides	rs13200569	6	31243615	A	0.32177	0.0304
polygenic_triglycerides	rs3130696	6	31243884	A	0.239633	-0.0244
polygenic_triglycerides	rs3873380	6	31262438	T	0.338915	0.0343
polygenic_triglycerides	rs2247056	6	31265490	C	0.773525	0.0378
polygenic_triglycerides	rs2442719	6	31320538	T	0.53429	-0.0245
polygenic_triglycerides	rs9295986	6	31338528	T	0.29992	0.0208
polygenic_triglycerides	rs3094600	6	31347144	A	0.266746	-0.0223
polygenic_triglycerides	rs10947210	6	31417742	C	0.0865231	0.0442
polygenic_triglycerides	rs3131622	6	31420500	G	0.404705	-0.0197
polygenic_triglycerides	rs2248372	6	31446466	A	0.33147	0.0193
polygenic_triglycerides	rs3749946	6	31448862	A	0.0817384	0.0454
polygenic_triglycerides	rs2523647	6	31449778	G	0.263557	0.0156
polygenic_triglycerides	rs3094006	6	31461558	C	0.739234	0.0181
polygenic_triglycerides	rs6922431	6	31465030	C	0.0869219	0.0299
polygenic_triglycerides	rs3132454	6	31489644	G	0.409091	0.0288
polygenic_triglycerides	rs3093988	6	31492453	A	0.133971	-0.0361
polygenic_triglycerides	rs7769073	6	31554607	A	0.0498405	0.0634
polygenic_triglycerides	rs2844480	6	31564821	T	0.202951	0.0244
polygenic_triglycerides	rs9267546	6	31673436	A	0.100478	0.0352
polygenic_triglycerides	rs480092	6	31764899	C	0.167065	0.0229
polygenic_triglycerides	rs2734335	6	31893944	A	0.53748	0.0173
polygenic_triglycerides	rs429608	6	31930462	A	0.140862	0.0187
polygenic_triglycerides	rs1061808	6	32136547	G	0.63756	-0.0142
polygenic_triglycerides	rs2256594	6	32186872	G	0.184211	0.028
polygenic_triglycerides	rs915895	6	32190217	C	0.348884	-0.0156
polygenic_triglycerides	rs3134931	6	32190620	C	0.336124	0.0231
polygenic_triglycerides	rs499691	6	32194339	T	0.228868	0.0309
polygenic_triglycerides	rs508445	6	32203347	A	0.0793461	0.0478
polygenic_triglycerides	rs419132	6	32210799	G	0.329346	0.0293
polygenic_triglycerides	rs17576984	6	32212985	T	0.092504	0.0277
polygenic_triglycerides	rs9267955	6	32213150	G	0.883174	0.0251
polygenic_triglycerides	rs9268384	6	32336586	G	0.41866	0.0207
polygenic_triglycerides	rs6913309	6	32339840	A	0.278708	0.0193
polygenic_triglycerides	rs3763317	6	32376788	T	0.484848	0.0166
polygenic_triglycerides	rs9268882	6	32431623	C	0.673583	0.0211
polygenic_triglycerides	rs28718232	6	32626750	G	0.220271	0.0413
polygenic_triglycerides	rs1794282	6	32666526	T	0.0849282	-0.0462
polygenic_triglycerides	rs11752643	6	32669373	T	0.0318979	0.0802
polygenic_triglycerides	rs3892710	6	32682862	T	0.157097	0.0234
polygenic_triglycerides	rs6916779	6	32684317	C	0.155901	0.0316
polygenic_triglycerides	rs1480383	6	32740856	C	0.298644	-0.0164
polygenic_triglycerides	rs241429	6	32803840	G	0.561404	0.0152
polygenic_triglycerides	rs3819715	6	32804219	T	0.352236	0.015
polygenic_triglycerides	rs2071541	6	32812858	G	0.11882	0.0265
polygenic_triglycerides	rs23544	6	32903637	T	0.452552	0.0148
polygenic_triglycerides	rs9277535	6	33054861	G	0.250399	0.0173
polygenic_triglycerides	rs2072915	6	33162082	A	0.320574	-0.0183
polygenic_triglycerides	rs7763535	6	35662106	A	0.707337	0.0272
polygenic_triglycerides	rs2395655	6	36645696	G	0.422249	-0.0183
polygenic_triglycerides	rs6899412	6	43700466	T	0.74362	0.0194
polygenic_triglycerides	rs998584	6	43757896	A	0.489234	0.0293
polygenic_triglycerides	rs6899540	6	43758324	C	0.16547	-0.0226
polygenic_triglycerides	rs7774765	6	52205511	T	0.0865231	0.0324
polygenic_triglycerides	rs2180314	6	52617731	G	0.595371	-0.0164
polygenic_triglycerides	rs7773321	6	52715510	C	0.0486443	0.0333
polygenic_triglycerides	rs6568420	6	106397748	A	0.517544	0.0132
polygenic_triglycerides	rs987763	6	127281547	T	0.401116	-0.017
polygenic_triglycerides	rs719726	6	127414801	T	0.559011	0.0199
polygenic_triglycerides	rs72959041	6	127454893	A	0.0406699	0.0444
polygenic_triglycerides	rs12530176	6	130349475	T	0.457337	0.0181
polygenic_triglycerides	rs9492443	6	130398731	T	0.223285	-0.0163
polygenic_triglycerides	rs2327277	6	133088141	G	0.027512	-0.0581
polygenic_triglycerides	rs150532	6	133704319	G	0.929027	-0.0334
polygenic_triglycerides	rs634869	6	139831757	C	0.577751	-0.0272
polygenic_triglycerides	rs4869891	6	157096212	A	0.0574163	0.0362
polygenic_triglycerides	rs3798180	6	160491741	G	0.418262	-0.0161
polygenic_triglycerides	rs11753995	6	160575366	A	0.153509	0.0186
polygenic_triglycerides	rs2246531	6	160838648	A	0.803828	0.0205
polygenic_triglycerides	rs2665357	6	160848167	C	0.527534	0.0212
polygenic_triglycerides	rs11751605	6	160963230	C	0.121611	0.026
polygenic_triglycerides	rs4252200	6	161175721	G	0.0398724	0.036
polygenic_triglycerides	rs2846556	6	162996562	G	0.650718	-0.0129
polygenic_triglycerides	rs9459565	6	166505526	G	0.0454545	-0.0367
polygenic_triglycerides	rs6463489	7	5542513	C	0.903907	-0.0235
polygenic_triglycerides	rs17166325	7	12762235	T	0.545056	0.0146
polygenic_triglycerides	rs2215169	7	15956470	C	0.652711	-0.0175
polygenic_triglycerides	rs6968554	7	17287106	G	0.595923	0.0202
polygenic_triglycerides	rs7797227	7	24013733	T	0.0490431	0.046
polygenic_triglycerides	rs2893221	7	25869200	T	0.211722	0.0194
polygenic_triglycerides	rs10235225	7	25905599	A	0.576156	0.0177
polygenic_triglycerides	rs2122823	7	25939161	T	0.226077	0.0241
polygenic_triglycerides	rs4722551	7	25991826	C	0.141547	-0.0267
polygenic_triglycerides	rs4719841	7	25997536	G	0.431021	0.0232
polygenic_triglycerides	rs1534696	7	26397239	A	0.556619	-0.0189
polygenic_triglycerides	rs13226386	7	43568104	A	0.566188	-0.0137
polygenic_triglycerides	rs2908290	7	44216137	A	0.385566	0.0167
polygenic_triglycerides	rs1476891	7	44229968	A	0.670654	0.0156
polygenic_triglycerides	rs217433	7	44553496	C	0.183014	0.0195
polygenic_triglycerides	rs4724400	7	45522265	G	0.515949	-0.0144
polygenic_triglycerides	rs2909969	7	71982924	A	0.506789	-0.0189
polygenic_triglycerides	rs13238203	7	72129667	T	0.0251196	-0.0592
polygenic_triglycerides	rs7786339	7	72139093	T	0.151515	0.0189
polygenic_triglycerides	rs13228725	7	72313144	C	0.080941	-0.0398
polygenic_triglycerides	rs799303	7	72804412	T	0.866427	0.0302
polygenic_triglycerides	rs2237279	7	72861849	C	0.479266	0.0326
polygenic_triglycerides	rs11974409	7	72989390	G	0.149123	-0.0899
polygenic_triglycerides	rs11772762	7	73015862	C	0.172785	0.0212
polygenic_triglycerides	rs799158	7	73019074	C	0.952951	-0.102
polygenic_triglycerides	rs799168	7	73050864	A	0.200558	-0.062
polygenic_triglycerides	rs10245965	7	73063515	T	0.588849	0.0318
polygenic_triglycerides	rs6956862	7	73067027	G	0.327352	0.021
polygenic_triglycerides	rs1128349	7	73097654	T	0.41866	-0.0261
polygenic_triglycerides	rs4728614	7	75841589	T	0.175837	0.017
polygenic_triglycerides	rs10755864	7	94463888	T	0.391946	-0.0195
polygenic_triglycerides	rs1008064	7	101116218	C	0.543461	-0.0122
polygenic_triglycerides	rs10274553	7	106356646	C	0.51555	0.0133
polygenic_triglycerides	rs849299	7	106666157	T	0.532297	0.0155
polygenic_triglycerides	rs38855	7	116358044	G	0.479665	-0.0187
polygenic_triglycerides	rs11768964	7	129139750	C	0.914673	-0.0298
polygenic_triglycerides	rs287621	7	130435181	C	0.725678	-0.0222
polygenic_triglycerides	rs867757	8	8181518	C	0.291866	-0.0152
polygenic_triglycerides	rs2976940	8	8279462	G	0.594498	-0.0205
polygenic_triglycerides	rs10503394	8	8565775	G	0.269354	-0.0144
polygenic_triglycerides	rs565169	8	8637957	C	0.153907	0.0188
polygenic_triglycerides	rs17155132	8	8897882	A	0.0625997	0.024
polygenic_triglycerides	rs330037	8	9103000	A	0.528708	0.016
polygenic_triglycerides	rs1017760	8	9133798	T	0.212121	-0.0194
polygenic_triglycerides	rs17149760	8	9183207	A	0.234051	-0.0216
polygenic_triglycerides	rs11774381	8	9183339	T	0.240431	0.017
polygenic_triglycerides	rs4240624	8	9184231	A	0.917863	-0.0278
polygenic_triglycerides	rs2085640	8	9265464	A	0.562201	0.0192
polygenic_triglycerides	rs17730481	8	9276163	A	0.311005	-0.0164
polygenic_triglycerides	rs17675288	8	9314786	A	0.0259171	-0.0375
polygenic_triglycerides	rs73189531	8	9338146	G	0.0721691	-0.0302
polygenic_triglycerides	rs7459728	8	9571445	C	0.709729	0.0192
polygenic_triglycerides	rs615171	8	9796189	C	0.816587	0.0242
polygenic_triglycerides	rs963592	8	9973304	G	0.923844	-0.0247
polygenic_triglycerides	rs6994059	8	10125535	A	0.273923	-0.0158
polygenic_triglycerides	rs6997710	8	10210451	G	0.144737	-0.0249
polygenic_triglycerides	rs6601501	8	10535826	C	0.794258	-0.0209
polygenic_triglycerides	rs4840508	8	10563114	C	0.223863	0.0212
polygenic_triglycerides	rs6995541	8	10671260	G	0.295455	0.0265
polygenic_triglycerides	rs6601538	8	10775454	G	0.20614	0.0191
polygenic_triglycerides	rs6601540	8	10816873	C	0.123206	0.0199
polygenic_triglycerides	rs2898290	8	11433909	C	0.474482	0.0215
polygenic_triglycerides	rs7010648	8	11508731	T	0.174641	0.0246
polygenic_triglycerides	rs1062219	8	11616410	T	0.420654	0.0223
polygenic_triglycerides	rs17810889	8	11623236	G	0.299043	0.0208
polygenic_triglycerides	rs1736058	8	11671041	A	0.208931	-0.0188
polygenic_triglycerides	rs1293297	8	11711473	C	0.106858	0.027
polygenic_triglycerides	rs6990115	8	18137290	A	0.0362839	-0.0544
polygenic_triglycerides	rs6993895	8	18213539	T	0.154705	0.0313
polygenic_triglycerides	rs1208	8	18258316	A	0.608054	0.0149
polygenic_triglycerides	rs13277394	8	18266219	T	0.0370813	0.0511
polygenic_triglycerides	rs4921914	8	18272438	T	0.753589	-0.0353
polygenic_triglycerides	rs1018070	8	18273627	A	0.0442584	0.0339
polygenic_triglycerides	rs7001715	8	19507270	T	0.807508	-0.0263
polygenic_triglycerides	rs4628268	8	19514934	C	0.45933	-0.0215
polygenic_triglycerides	rs10085966	8	19576448	T	0.484051	-0.03
polygenic_triglycerides	rs7820737	8	19596086	G	0.730064	-0.0189
polygenic_triglycerides	rs12544497	8	19605966	G	0.184211	-0.0339
polygenic_triglycerides	rs1388942	8	19621472	G	0.0956938	-0.0258
polygenic_triglycerides	rs13282247	8	19625464	T	0.323764	-0.0204
polygenic_triglycerides	rs7837390	8	19626120	T	0.651914	-0.0263
polygenic_triglycerides	rs11204070	8	19629768	G	0.909888	-0.0356
polygenic_triglycerides	rs11204072	8	19650333	C	0.189394	-0.0379
polygenic_triglycerides	rs1826418	8	19664490	G	0.521531	-0.0214
polygenic_triglycerides	rs6586872	8	19715236	G	0.753589	0.0339
polygenic_triglycerides	rs6586876	8	19738260	A	0.601276	-0.0248
polygenic_triglycerides	rs11995314	8	19752207	G	0.539075	0.0197
polygenic_triglycerides	rs1441771	8	19757300	T	0.183014	-0.0669
polygenic_triglycerides	rs117521017	8	19776009	T	0.00478469	-0.0909
polygenic_triglycerides	rs7844399	8	19785861	A	0.00399361	-0.0869
polygenic_triglycerides	rs7016529	8	19806631	C	0.01874	0.1911
polygenic_triglycerides	rs283	8	19815098	T	0.202951	0.037
polygenic_triglycerides	rs117910839	8	19822741	A	0.0255183	-0.1365
polygenic_triglycerides	rs80085105	8	19825297	C	0.011563	0.1202
polygenic_triglycerides	rs57295072	8	19826100	C	0.0259171	-0.068
polygenic_triglycerides	rs4922116	8	19832778	A	0.163477	-0.0435
polygenic_triglycerides	rs12678919	8	19844222	G	0.107656	-0.1702
polygenic_triglycerides	rs114566157	8	19846489	G	0.045789	-0.1439
polygenic_triglycerides	rs11781692	8	19848117	A	0.0131579	0.0637
polygenic_triglycerides	rs17091908	8	19851610	C	0.0243222	0.1343
polygenic_triglycerides	rs894210	8	19865843	A	0.553429	-0.0671
polygenic_triglycerides	rs117805502	8	19868511	T	0.0267145	-0.0569
polygenic_triglycerides	rs4922119	8	19874153	T	0.429313	-0.0708
polygenic_triglycerides	rs73208819	8	19883924	C	0.0825359	0.039
polygenic_triglycerides	rs4557718	8	19890654	C	0.108453	0.0578
polygenic_triglycerides	rs34288216	8	19931855	T	0.181419	-0.0245
polygenic_triglycerides	rs28597716	8	19936687	G	0.181818	-0.069
polygenic_triglycerides	rs73667496	8	19937852	T	0.0518341	-0.0546
polygenic_triglycerides	rs13263508	8	19942181	T	0.5311	-0.0517
polygenic_triglycerides	rs7003526	8	19949300	T	0.373604	-0.0198
polygenic_triglycerides	rs116974927	8	19951598	C	0.00717703	-0.1755
polygenic_triglycerides	rs17092008	8	19961274	T	0.0602073	0.0375
polygenic_triglycerides	rs117535105	8	19962276	A	0.041866	0.0533
polygenic_triglycerides	rs16842	8	19968929	C	0.290271	0.0274
polygenic_triglycerides	rs1018079	8	20005300	C	0.30622	-0.0152
polygenic_triglycerides	rs7830933	8	23603324	G	0.23743	-0.0168
polygenic_triglycerides	rs13277175	8	26498013	T	0.574163	0.0231
polygenic_triglycerides	rs11987164	8	33260047	T	0.277512	-0.0191
polygenic_triglycerides	rs10090367	8	36825080	G	0.153509	0.0233
polygenic_triglycerides	rs4738684	8	59393273	G	0.654685	-0.0205
polygenic_triglycerides	rs13263568	8	72447418	G	0.0873206	0.0203
polygenic_triglycerides	rs4738141	8	72469742	G	0.308214	0.0199
polygenic_triglycerides	rs10097605	8	79506678	C	0.0570175	0.0297
polygenic_triglycerides	rs10104486	8	126012245	C	0.183812	0.0226
polygenic_triglycerides	rs3201475	8	126442726	T	0.314297	0.0221
polygenic_triglycerides	rs2980874	8	126444788	A	0.353668	-0.034
polygenic_triglycerides	rs72647336	8	126445055	A	0.0458533	0.0498
polygenic_triglycerides	rs13277396	8	126445505	C	0.508772	-0.0254
polygenic_triglycerides	rs2235108	8	126448789	A	0.296651	0.025
polygenic_triglycerides	rs62521034	8	126448845	T	0.172648	-0.0259
polygenic_triglycerides	rs12547199	8	126459962	G	0.247007	0.0365
polygenic_triglycerides	rs12544984	8	126462070	G	0.0741627	0.0469
polygenic_triglycerides	rs2980885	8	126474306	A	0.777911	-0.0578
polygenic_triglycerides	rs66614050	8	126480526	T	0	-0.083
polygenic_triglycerides	rs2954022	8	126482621	A	0.464912	-0.078
polygenic_triglycerides	rs72655677	8	126484897	A	0.0510367	-0.0416
polygenic_triglycerides	rs72609845	8	126488710	A	0	-0.0735
polygenic_triglycerides	rs4360309	8	126523523	T	0.550239	0.0409
polygenic_triglycerides	rs78152104	8	126534557	G	0.015949	0.0909
polygenic_triglycerides	rs1809167	8	126541659	G	0.151237	0.0387
polygenic_triglycerides	rs921719	8	126546197	G	0.46648	-0.0214
polygenic_triglycerides	rs10481155	8	126621119	G	0.235247	0.0326
polygenic_triglycerides	rs4871624	8	126629328	G	0.299043	0.0254
polygenic_triglycerides	rs729005	8	126672313	C	0.0817384	0.029
polygenic_triglycerides	rs506325	9	14063719	T	0.114833	-0.0237
polygenic_triglycerides	rs686030	9	15304782	A	0.874801	0.025
polygenic_triglycerides	rs1330303	9	16715826	C	0.569378	-0.0148
polygenic_triglycerides	rs7033354	9	16904846	T	0.606858	-0.019
polygenic_triglycerides	rs13297923	9	16953684	G	0.410287	-0.0195
polygenic_triglycerides	rs10971900	9	34085077	T	0.0972887	-0.0201
polygenic_triglycerides	rs12378125	9	34317588	C	0.147927	-0.0194
polygenic_triglycerides	rs12339001	9	35769414	T	0.0821372	0.0348
polygenic_triglycerides	rs10988775	9	102108976	C	0.179426	0.0173
polygenic_triglycerides	rs2515629	9	107594364	G	0.165072	-0.0186
polygenic_triglycerides	rs1883025	9	107664301	T	0.278309	-0.0219
polygenic_triglycerides	rs7861505	9	107879948	T	0.0490431	-0.0328
polygenic_triglycerides	rs11253042	10	5246584	A	0.450558	0.015
polygenic_triglycerides	rs1832007	10	5254847	G	0.145534	-0.0327
polygenic_triglycerides	rs9730806	10	43219070	A	0.050638	-0.0313
polygenic_triglycerides	rs3123664	10	44160749	A	0.779506	0.0208
polygenic_triglycerides	rs7090871	10	63830286	C	0.405104	-0.012
polygenic_triglycerides	rs7913907	10	63849790	G	0.840112	-0.0154
polygenic_triglycerides	rs10995441	10	64869239	T	0.750399	-0.0168
polygenic_triglycerides	rs10761762	10	65184717	C	0.489234	-0.027
polygenic_triglycerides	rs7087522	10	65301297	G	0.0414673	0.0318
polygenic_triglycerides	rs3012041	10	77256581	A	0.863128	-0.0268
polygenic_triglycerides	rs7917646	10	94560325	T	0.337321	-0.0254
polygenic_triglycerides	rs1326330	10	94695555	A	0.250797	0.0149
polygenic_triglycerides	rs2068888	10	94839642	A	0.49162	-0.0241
polygenic_triglycerides	rs1927463	10	94973750	T	0.462919	0.0145
polygenic_triglycerides	rs2761304	10	95046048	T	0.547562	0.0149
polygenic_triglycerides	rs11187394	10	95108574	T	0.295056	-0.0181
polygenic_triglycerides	rs11187883	10	96096866	C	0.0857257	-0.0235
polygenic_triglycerides	rs2250802	10	113921354	A	0.7189	0.023
polygenic_triglycerides	rs1962270	10	113975832	C	0.223285	0.0248
polygenic_triglycerides	rs2148489	10	114048792	C	0.273126	0.0207
polygenic_triglycerides	rs11195943	10	114154815	T	0.11882	-0.0274
polygenic_triglycerides	rs10885343	10	114159452	A	0.517943	0.0187
polygenic_triglycerides	rs2035675	11	6463088	G	0.239633	-0.0144
polygenic_triglycerides	rs1863244	11	10657739	T	0.67504	0.0133
polygenic_triglycerides	rs1872562	11	12080679	T	0.19378	-0.0249
polygenic_triglycerides	rs10832027	11	13357183	A	0.638357	0.0175
polygenic_triglycerides	rs12786130	11	27505954	T	0.785885	-0.0162
polygenic_triglycerides	rs11030024	11	27508681	T	0.235247	-0.016
polygenic_triglycerides	rs17309825	11	27526105	C	0.0243222	0.0413
polygenic_triglycerides	rs10767787	11	29175395	T	0.355946	-0.0185
polygenic_triglycerides	rs754005	11	36447430	A	0.200159	0.0181
polygenic_triglycerides	rs275590	11	45605089	C	0.777911	0.015
polygenic_triglycerides	rs6485690	11	46798631	G	0.641547	0.0198
polygenic_triglycerides	rs7117404	11	47127153	G	0.147528	0.0188
polygenic_triglycerides	rs10501321	11	47294626	C	0.337719	-0.0216
polygenic_triglycerides	rs2905509	11	60756588	T	0.70933	0.0167
polygenic_triglycerides	rs2132390	11	61424995	T	0.0829346	-0.032
polygenic_triglycerides	rs17762402	11	61553201	A	0.0669856	-0.0314
polygenic_triglycerides	rs740006	11	61557868	C	0.0849282	-0.0229
polygenic_triglycerides	rs174550	11	61571478	C	0.327751	0.0469
polygenic_triglycerides	rs916924	11	61619181	C	0.0434609	0.0401
polygenic_triglycerides	rs174602	11	61624414	C	0.191388	0.0289
polygenic_triglycerides	rs174627	11	61637466	A	0.120813	0.0223
polygenic_triglycerides	rs472031	11	61638420	A	0.0861244	-0.0303
polygenic_triglycerides	rs7942717	11	61647288	A	0.923844	-0.0393
polygenic_triglycerides	rs17764935	11	61664757	A	0.0494418	0.0353
polygenic_triglycerides	rs174478	11	61678576	G	0.393142	-0.0184
polygenic_triglycerides	rs17185574	11	61745694	C	0.224482	0.0214
polygenic_triglycerides	rs2845885	11	63869062	T	0.923445	-0.0337
polygenic_triglycerides	rs12801636	11	65391317	A	0.229266	-0.0177
polygenic_triglycerides	rs495033	11	116352622	T	0.916268	-0.0297
polygenic_triglycerides	rs11599994	11	116383064	A	0.0526316	0.0477
polygenic_triglycerides	rs7952521	11	116385354	A	0.0972887	-0.0239
polygenic_triglycerides	rs7122363	11	116449283	T	0.167464	-0.0242
polygenic_triglycerides	rs1240658	11	116496360	C	0.165072	0.0346
polygenic_triglycerides	rs519000	11	116511522	T	0.185555	0.0245
polygenic_triglycerides	rs10892004	11	116514417	T	0.119219	0.0557
polygenic_triglycerides	rs12805779	11	116523063	T	0.150319	-0.0211
polygenic_triglycerides	rs480823	11	116525730	C	0.0861244	0.1388
polygenic_triglycerides	rs7104343	11	116529024	T	0.102472	-0.0431
polygenic_triglycerides	rs11820504	11	116529442	C	0.201754	0.0604
polygenic_triglycerides	rs552657	11	116530209	C	0.656824	0.0343
polygenic_triglycerides	rs12417015	11	116550776	G	0.0450558	0.1778
polygenic_triglycerides	rs1145210	11	116559002	T	0.293062	-0.046
polygenic_triglycerides	rs12574790	11	116575687	T	0.0155502	0.1546
polygenic_triglycerides	rs11216108	11	116579684	T	0.0015949	-0.1206
polygenic_triglycerides	rs4938303	11	116584987	T	0.679426	-0.1071
polygenic_triglycerides	rs180326	11	116624703	T	0.651914	-0.0839
polygenic_triglycerides	rs17519079	11	116629153	A	0.050638	-0.0317
polygenic_triglycerides	rs12294259	11	116637146	T	0.064992	0.219
polygenic_triglycerides	rs10790162	11	116639104	G	0.909888	-0.2305
polygenic_triglycerides	rs78296522	11	116648776	A	0.0518341	-0.0768
polygenic_triglycerides	rs3135507	11	116661488	T	0.0382775	0.0798
polygenic_triglycerides	rs17120035	11	116663851	T	0.0857257	-0.0526
polygenic_triglycerides	rs45557239	11	116664654	T	0.0163477	-0.0671
polygenic_triglycerides	rs1729410	11	116665661	C	0.464115	-0.0362
polygenic_triglycerides	rs1263167	11	116677723	G	0.177033	-0.0423
polygenic_triglycerides	rs5110	11	116691634	A	0.0749601	0.156
polygenic_triglycerides	rs7943309	11	116773653	A	0.027512	-0.0605
polygenic_triglycerides	rs6589590	11	116936081	C	0.587321	-0.0549
polygenic_triglycerides	rs4938355	11	117053675	G	0.149123	0.0535
polygenic_triglycerides	rs2269397	11	117074299	C	0.0865231	-0.0343
polygenic_triglycerides	rs508487	11	117075566	T	0.073764	0.184
polygenic_triglycerides	rs7928525	11	117118712	T	0.188348	0.0345
polygenic_triglycerides	rs12282721	11	117151412	A	0.122807	0.0315
polygenic_triglycerides	rs525493	11	117182708	G	0.447767	-0.0184
polygenic_triglycerides	rs509894	11	117199870	T	0.352472	0.0206
polygenic_triglycerides	rs573455	11	117267884	G	0.512759	0.0159
polygenic_triglycerides	rs3782640	12	5843001	T	0.131579	0.0286
polygenic_triglycerides	rs7962689	12	10013128	C	0.449761	0.0194
polygenic_triglycerides	rs4149056	12	21331549	C	0.1563	0.024
polygenic_triglycerides	rs10770914	12	22831185	T	0.594099	0.0204
polygenic_triglycerides	rs2278093	12	29534209	A	0.314195	-0.0175
polygenic_triglycerides	rs7979398	12	46086708	T	0.466507	0.015
polygenic_triglycerides	rs2720291	12	50197385	A	0.405502	0.0192
polygenic_triglycerides	rs2657879	12	56865338	G	0.179027	0.0199
polygenic_triglycerides	rs11171894	12	56951219	A	0.644338	0.0184
polygenic_triglycerides	rs11613352	12	57792580	T	0.212121	-0.028
polygenic_triglycerides	rs473465	12	57851182	A	0.244613	0.0165
polygenic_triglycerides	rs1401875	12	89462206	T	0.076555	-0.0324
polygenic_triglycerides	rs10861661	12	107174646	C	0.220494	0.0227
polygenic_triglycerides	rs11614674	12	119410233	A	0.291866	-0.0143
polygenic_triglycerides	rs895953	12	122249048	T	0.82177	0.0218
polygenic_triglycerides	rs11057358	12	124273028	T	0.702314	-0.0247
polygenic_triglycerides	rs11057408	12	124464836	T	0.337719	-0.0258
polygenic_triglycerides	rs863750	12	124505444	T	0.578947	0.0138
polygenic_triglycerides	rs11057418	12	124508976	C	0.187799	0.023
polygenic_triglycerides	rs10846744	12	125312425	C	0.1874	0.0236
polygenic_triglycerides	rs12423664	12	133069894	A	0.134769	0.0263
polygenic_triglycerides	rs2323982	12	133142521	A	0.294258	-0.0154
polygenic_triglycerides	rs9579152	13	19982961	G	0.0386762	0.0529
polygenic_triglycerides	rs9552923	13	23892786	G	0.439394	-0.0135
polygenic_triglycerides	rs2066674	13	50842259	A	0.039075	-0.0351
polygenic_triglycerides	rs7326764	13	51132482	G	0.445375	0.013
polygenic_triglycerides	rs797486	13	51221618	A	0.880383	0.0222
polygenic_triglycerides	rs1927850	13	54111175	A	0.416667	-0.0146
polygenic_triglycerides	rs17061870	13	74562856	G	0.00956938	-0.2281
polygenic_triglycerides	rs1341267	13	95284980	A	0.574163	-0.0184
polygenic_triglycerides	rs9559848	13	111228767	C	0.794094	0.045
polygenic_triglycerides	rs12871056	13	112102002	T	0.391061	0.0218
polygenic_triglycerides	rs761874	14	23596320	G	0.545455	0.0166
polygenic_triglycerides	rs6571612	14	34195936	A	0.760766	-0.0193
polygenic_triglycerides	rs4899376	14	40109905	C	0.214912	0.0189
polygenic_triglycerides	rs3813402	14	55257590	G	0.630781	0.0152
polygenic_triglycerides	rs4459477	14	64346190	T	0.106943	0.021
polygenic_triglycerides	rs4899635	14	77532672	G	0.616427	-0.0203
polygenic_triglycerides	rs17184180	14	92780387	A	0.419856	0.0123
polygenic_triglycerides	rs10134767	14	100763954	T	0.32496	0.0255
polygenic_triglycerides	rs526450	15	43599325	C	0.155502	0.0249
polygenic_triglycerides	rs16948098	15	44219607	A	0.0398724	0.08
polygenic_triglycerides	rs4774501	15	47956756	A	0.259171	-0.0158
polygenic_triglycerides	rs2622767	15	51980137	G	0.295853	0.0178
polygenic_triglycerides	rs11629910	15	53686621	G	0.395534	-0.0133
polygenic_triglycerides	rs2077737	15	58478950	C	0.323365	0.0168
polygenic_triglycerides	rs2899624	15	58579956	G	0.139553	-0.0222
polygenic_triglycerides	rs938507	15	58582034	A	0.15311	0.0218
polygenic_triglycerides	rs1373656	15	58670435	C	0.902313	0.0309
polygenic_triglycerides	rs10468017	15	58678512	T	0.267943	0.0379
polygenic_triglycerides	rs7164909	15	58686754	T	0.101276	-0.0242
polygenic_triglycerides	rs12906722	15	58692715	T	0.196172	0.0258
polygenic_triglycerides	rs11071380	15	58710627	A	0.403907	-0.027
polygenic_triglycerides	rs11632618	15	58724706	A	0.0606061	0.0493
polygenic_triglycerides	rs588136	15	58730498	T	0.7636	-0.0495
polygenic_triglycerides	rs6494007	15	58734645	T	0.0422648	0.0572
polygenic_triglycerides	rs75496655	15	63344732	A	0	-0.0204
polygenic_triglycerides	rs2652840	15	63393220	C	0.807018	-0.0229
polygenic_triglycerides	rs4984255	15	63538725	G	0.13118	0.0214
polygenic_triglycerides	rs17765311	15	63789952	C	0.313397	0.0129
polygenic_triglycerides	rs4074448	15	63888495	A	0.51555	-0.0136
polygenic_triglycerides	rs11071767	15	64154635	A	0.760766	0.0239
polygenic_triglycerides	rs2119264	15	66870317	A	0.228868	0.018
polygenic_triglycerides	rs7176098	15	70351649	A	0.459233	0.013
polygenic_triglycerides	rs1035744	15	72566615	T	0.716906	0.0207
polygenic_triglycerides	rs8030477	15	73085815	T	0.66241	0.0177
polygenic_triglycerides	rs7178889	15	73111717	C	0.878292	0.0235
polygenic_triglycerides	rs10152471	15	101890913	A	0.420255	-0.0216
polygenic_triglycerides	rs13242	16	2204835	C	0.918262	-0.0301
polygenic_triglycerides	rs3112655	16	8089528	A	0.453748	-0.0127
polygenic_triglycerides	rs3198697	16	15129940	T	0.374003	-0.0198
polygenic_triglycerides	rs11150592	16	30555658	A	0.861378	0.0185
polygenic_triglycerides	rs749671	16	31088347	A	0.389864	-0.0211
polygenic_triglycerides	rs9928094	16	53799905	G	0.411085	0.0187
polygenic_triglycerides	rs4131945	16	54862861	T	0.492026	0.0138
polygenic_triglycerides	rs13306677	16	56926195	A	0.0984848	-0.0268
polygenic_triglycerides	rs3794650	16	56940513	C	0.129984	0.0228
polygenic_triglycerides	rs9989419	16	56985139	G	0.623206	-0.0243
polygenic_triglycerides	rs12708967	16	56993211	C	0.170391	0.0289
polygenic_triglycerides	rs1800775	16	56995236	A	0.504386	-0.0396
polygenic_triglycerides	rs186481539	16	56996647	A	0	-0.0361
polygenic_triglycerides	rs7203984	16	56999258	C	0.190191	0.0386
polygenic_triglycerides	rs11076174	16	57003146	C	0.0749601	0.0319
polygenic_triglycerides	rs289715	16	57008508	T	0.870813	0.0254
polygenic_triglycerides	rs5880	16	57015091	C	0.041866	0.0475
polygenic_triglycerides	rs12720917	16	57019392	C	0.131579	-0.0212
polygenic_triglycerides	rs8048550	16	69891759	G	0.594099	0.0171
polygenic_triglycerides	rs2000999	16	72108093	A	0.224083	0.0185
polygenic_triglycerides	rs8060878	16	72243624	G	0.467305	0.0126
polygenic_triglycerides	rs7191673	16	72308631	A	0.0857257	0.0302
polygenic_triglycerides	rs1073923	16	78858893	T	0.0582137	0.0307
polygenic_triglycerides	rs2925979	16	81534790	C	0.718102	-0.0205
polygenic_triglycerides	rs11642655	16	81610480	A	0.528708	0.0155
polygenic_triglycerides	rs6500437	16	89789898	C	0.332137	-0.0141
polygenic_triglycerides	rs1057335	17	1657653	A	0.183014	0.0187
polygenic_triglycerides	rs8069974	17	4670972	C	0.355263	0.0171
polygenic_triglycerides	rs3853818	17	7346302	C	0.528309	-0.0139
polygenic_triglycerides	rs7503751	17	7789542	A	0.0681818	-0.0218
polygenic_triglycerides	rs56955467	17	33435090	T	0.467305	-0.018
polygenic_triglycerides	rs9894046	17	41462599	C	0.245215	0.0203
polygenic_triglycerides	rs8077889	17	41878166	C	0.191388	0.0252
polygenic_triglycerides	rs918242	17	42054739	A	0.632083	0.015
polygenic_triglycerides	rs2074108	17	42336149	T	0.469298	-0.0154
polygenic_triglycerides	rs3809868	17	45750596	A	0.5311	0.0169
polygenic_triglycerides	rs12940887	17	47402807	T	0.332536	0.0178
polygenic_triglycerides	rs4794300	17	49807207	C	0.677175	0.022
polygenic_triglycerides	rs1468753	17	55162325	G	0.890662	0.0195
polygenic_triglycerides	rs7208168	17	63744995	T	0.0518341	0.053
polygenic_triglycerides	rs12602912	17	65870073	T	0.238038	0.0241
polygenic_triglycerides	rs2291031	17	73228173	T	0.167199	-0.0175
polygenic_triglycerides	rs4969178	17	76388202	G	0.602073	-0.0175
polygenic_triglycerides	rs16950310	18	6569358	A	0.0761563	0.0317
polygenic_triglycerides	rs9948620	18	13358206	T	0.32177	0.015
polygenic_triglycerides	rs9961279	18	45128577	T	0.099681	-0.0344
polygenic_triglycerides	rs883935	18	47178048	T	0.257974	0.0142
polygenic_triglycerides	rs2168708	18	57907311	T	0.26874	0.0244
polygenic_triglycerides	rs718475	18	57937459	G	0.275738	0.0225
polygenic_triglycerides	rs17782541	18	57945602	T	0.0538278	0.052
polygenic_triglycerides	rs17253937	19	7184801	T	0.173046	-0.0227
polygenic_triglycerides	rs1035939	19	7188979	G	0.714912	-0.0164
polygenic_triglycerides	rs7248104	19	7224431	A	0.404705	-0.0222
polygenic_triglycerides	rs10408844	19	7244884	C	0.203512	0.0173
polygenic_triglycerides	rs8101064	19	7293119	C	0.948963	-0.0692
polygenic_triglycerides	rs4804833	19	7970635	G	0.590982	-0.0151
polygenic_triglycerides	rs17202419	19	8145451	A	0.171053	-0.0197
polygenic_triglycerides	rs4804287	19	8266580	T	0.664673	0.0179
polygenic_triglycerides	rs7254882	19	8453822	C	0.498006	-0.0144
polygenic_triglycerides	rs2913973	19	8460534	G	0.710694	-0.0168
polygenic_triglycerides	rs3815783	19	8503025	A	0.304868	-0.018
polygenic_triglycerides	rs1054623	19	8586086	A	0.191388	-0.0233
polygenic_triglycerides	rs4804311	19	8615589	G	0.0833333	-0.0392
polygenic_triglycerides	rs11086103	19	18402117	A	0.543062	-0.0132
polygenic_triglycerides	rs3810444	19	19103986	A	0.0514354	-0.0636
polygenic_triglycerides	rs7257072	19	19267990	T	0.506385	-0.0186
polygenic_triglycerides	rs3819578	19	19288960	T	0.14673	-0.0337
polygenic_triglycerides	rs12610057	19	19315180	A	0.260766	0.0292
polygenic_triglycerides	rs79573461	19	19316458	C	0.0399042	0.0385
polygenic_triglycerides	rs117877390	19	19378416	T	0.0175439	-0.1099
polygenic_triglycerides	rs10401969	19	19407718	C	0.0725678	-0.121
polygenic_triglycerides	rs2965185	19	19525792	C	0.293461	-0.0379
polygenic_triglycerides	rs186869460	19	19526776	T	0	-0.0335
polygenic_triglycerides	rs79850010	19	19555018	T	0.0127592	0.0903
polygenic_triglycerides	rs77653002	19	19599389	A	0.00797448	-0.1231
polygenic_triglycerides	rs892023	19	19663850	G	0.400638	-0.0139
polygenic_triglycerides	rs873870	19	19738554	A	0.455706	-0.0217
polygenic_triglycerides	rs7247433	19	19795560	A	0.393745	-0.0226
polygenic_triglycerides	rs17699261	19	19819843	G	0.0590112	-0.0775
polygenic_triglycerides	rs247767	19	19849697	A	0.327077	-0.0142
polygenic_triglycerides	rs4808993	19	19920967	A	0.181818	-0.0318
polygenic_triglycerides	rs731839	19	33899065	A	0.627396	-0.0224
polygenic_triglycerides	rs10423840	19	33962172	A	0.351276	-0.0144
polygenic_triglycerides	rs3786913	19	33987074	G	0.132775	-0.0216
polygenic_triglycerides	rs1688030	19	35556744	C	0.918262	0.0378
polygenic_triglycerides	rs4803750	19	45247627	G	0.0723421	0.0423
polygenic_triglycerides	rs1135062	19	45322744	G	0.299681	-0.022
polygenic_triglycerides	rs1871047	19	45351746	G	0.360447	-0.0151
polygenic_triglycerides	rs12610605	19	45370838	A	0.187799	-0.0277
polygenic_triglycerides	rs11667640	19	45379791	T	0.0801435	-0.0524
polygenic_triglycerides	rs6859	19	45382034	G	0.572342	-0.0141
polygenic_triglycerides	rs75627662	19	45413576	T	0.167997	0.0741
polygenic_triglycerides	rs439401	19	45414451	C	0.588915	0.0659
polygenic_triglycerides	rs445925	19	45415640	A	0.103668	0.1012
polygenic_triglycerides	rs7259004	19	45432557	C	0.116214	0.1
polygenic_triglycerides	rs12721109	19	45447221	A	0.0207337	0.0572
polygenic_triglycerides	rs3760627	19	45457180	C	0.45933	0.0189
polygenic_triglycerides	rs7257610	19	45490428	A	0.0442584	0.0508
polygenic_triglycerides	rs4802246	19	45563188	G	0.623206	-0.0115
polygenic_triglycerides	rs12972094	19	46165604	A	0.263158	0.0231
polygenic_triglycerides	rs2334255	19	46186150	T	0.254785	0.0169
polygenic_triglycerides	rs10408163	19	47597102	C	0.660686	0.0184
polygenic_triglycerides	rs461709	19	47666711	A	0.221292	0.0274
polygenic_triglycerides	rs676388	19	49211969	C	0.472089	0.0152
polygenic_triglycerides	rs1132990	19	50028163	G	0.201039	0.0258
polygenic_triglycerides	rs10425186	19	56077305	T	0.138978	0.0248
polygenic_triglycerides	rs6034325	20	15890468	A	0.986045	-0.1341
polygenic_triglycerides	rs6111052	20	16298417	A	0.279506	-0.0231
polygenic_triglycerides	rs7269423	20	16696462	G	0.61244	-0.012
polygenic_triglycerides	rs6059932	20	33175466	T	0.491228	0.0132
polygenic_triglycerides	rs7265992	20	33525407	A	0.179825	-0.0304
polygenic_triglycerides	rs2277862	20	34152782	T	0.154306	-0.0211
polygenic_triglycerides	rs6029143	20	39118662	T	0.0542265	-0.0388
polygenic_triglycerides	rs6016381	20	39180436	C	0.38118	-0.0144
polygenic_triglycerides	rs6129653	20	39275603	C	0.695375	-0.0164
polygenic_triglycerides	rs6102322	20	39872768	T	0.362839	0.0137
polygenic_triglycerides	rs6065668	20	42532821	T	0.279506	-0.0165
polygenic_triglycerides	rs12480887	20	44427418	G	0.131978	0.0233
polygenic_triglycerides	rs378114	20	44538427	C	0.72807	0.0286
polygenic_triglycerides	rs4810479	20	44545048	T	0.69593	-0.0474
polygenic_triglycerides	rs8123864	20	44598670	C	0.327352	0.028
polygenic_triglycerides	rs1888235	20	44623967	T	0.14992	0.0325
polygenic_triglycerides	rs6094237	20	44629290	A	0.543062	-0.0206
polygenic_triglycerides	rs6065921	20	44714510	G	0.173445	0.0192
polygenic_triglycerides	rs9679828	20	45586255	G	0.397845	0.0197
polygenic_triglycerides	rs6066141	20	45597546	C	0.239234	-0.0297
polygenic_triglycerides	rs2182970	20	56071653	G	0.572967	-0.0172
polygenic_triglycerides	rs4811877	20	56123851	A	0.844896	0.0177
polygenic_triglycerides	rs8129180	21	34496394	G	0.420192	-0.0194
polygenic_triglycerides	rs2150438	21	46485941	G	0.700957	-0.016
polygenic_triglycerides	rs4822453	22	24254862	T	0.573764	-0.0143
polygenic_triglycerides	rs5752792	22	29153759	T	0.838915	-0.0197
polygenic_triglycerides	rs5999900	22	36033341	G	0.0762171	-0.0326
polygenic_triglycerides	rs3761445	22	38595411	A	0.590112	0.0232
polygenic_triglycerides	rs138457	22	38898051	C	0.621309	-0.0189

## Sheet: Waist circumference (Females)
profile	rsid	chr	pos	altAllele	altFreq	beta
polygenic_waist_circumference	rs12044597	1	1708801	G	0.487299	0.018
polygenic_waist_circumference	rs1891215	1	7727854	C	0.441998	0.022
polygenic_waist_circumference	rs3127553	1	49438005	A	0.604996	-0.024
polygenic_waist_circumference	rs12354124	1	72518420	T	0.437765	-0.019
polygenic_waist_circumference	rs12128707	1	72588119	G	0.281118	0.027
polygenic_waist_circumference	rs7531118	1	72837239	C	0.525402	0.029
polygenic_waist_circumference	rs12033462	1	72947342	A	0.643946	0.019
polygenic_waist_circumference	rs12042908	1	74997762	G	0.54276	-0.019
polygenic_waist_circumference	rs17381664	1	78048331	C	0.344623	0.023
polygenic_waist_circumference	rs17391694	1	78623626	T	0.113463	0.035
polygenic_waist_circumference	rs10874162	1	81193662	C	0.34928	-0.025
polygenic_waist_circumference	rs11165623	1	96893000	A	0.504234	0.019
polygenic_waist_circumference	rs2281894	1	109810544	A	0.203218	0.027
polygenic_waist_circumference	rs17584208	1	109833187	A	0.0783235	0.04
polygenic_waist_circumference	rs7550711	1	110082886	T	0.0287892	0.078
polygenic_waist_circumference	rs12044778	1	110084408	A	0.181626	0.031
polygenic_waist_circumference	rs197422	1	112317512	A	0.37934	0.025
polygenic_waist_circumference	rs12080672	1	171087715	A	0.061812	-0.052
polygenic_waist_circumference	rs10798580	1	177864554	A	0.410669	-0.018
polygenic_waist_circumference	rs543874	1	177889480	G	0.185859	0.051
polygenic_waist_circumference	rs561634	1	177895763	T	0.565622	0.021
polygenic_waist_circumference	rs12996547	2	602036	T	0.325995	0.023
polygenic_waist_circumference	rs4854344	2	638144	T	0.821761	0.054
polygenic_waist_circumference	rs4611674	2	648899	G	0.613463	-0.02
polygenic_waist_circumference	rs1317006	2	656450	C	0.332627	0.023
polygenic_waist_circumference	rs6545812	2	25129385	A	0.0944115	0.043
polygenic_waist_circumference	rs10182181	2	25150296	G	0.479255	0.023
polygenic_waist_circumference	rs6545975	2	25385485	T	0.600339	-0.025
polygenic_waist_circumference	rs929641	2	58792377	G	0.442845	-0.022
polygenic_waist_circumference	rs4671331	2	59312675	C	0.610923	-0.025
polygenic_waist_circumference	rs13417156	2	62848319	C	0.448772	0.023
polygenic_waist_circumference	rs2060787	2	79542116	T	0.1558	0.032
polygenic_waist_circumference	rs11683598	2	79603321	A	0.31033	-0.023
polygenic_waist_circumference	rs10511073	3	85653460	G	0.650296	-0.023
polygenic_waist_circumference	rs2325036	3	85819412	C	0.406435	-0.022
polygenic_waist_circumference	rs13327074	3	86029012	C	0.121931	0.031
polygenic_waist_circumference	rs6440003	3	141094209	A	0.425064	0.019
polygenic_waist_circumference	rs247975	3	173107443	C	0.554191	0.025
polygenic_waist_circumference	rs4234589	3	185818882	G	0.118544	-0.032
polygenic_waist_circumference	rs16992647	4	36813105	T	0.188823	-0.024
polygenic_waist_circumference	rs10938397	4	45182527	G	0.394157	0.028
polygenic_waist_circumference	rs459193	5	55806751	G	0.726503	-0.024
polygenic_waist_circumference	rs2112347	5	75015242	G	0.398815	-0.032
polygenic_waist_circumference	rs6870983	5	87697533	T	0.237087	-0.023
polygenic_waist_circumference	rs7445639	5	91461081	C	0.743861	-0.027
polygenic_waist_circumference	rs459552	5	112176756	A	0.778577	-0.025
polygenic_waist_circumference	rs26991	5	112788540	C	0.65707	-0.02
polygenic_waist_circumference	rs732482	5	139338058	C	0.120237	-0.036
polygenic_waist_circumference	rs10069222	5	168331338	A	0.514818	0.019
polygenic_waist_circumference	rs10947758	6	12093961	C	0.317951	-0.025
polygenic_waist_circumference	rs16894959	6	34825662	C	0.129128	0.026
polygenic_waist_circumference	rs17681421	6	40357094	C	0.277307	-0.022
polygenic_waist_circumference	rs1342228	6	50484490	A	0.0524979	0.047
polygenic_waist_circumference	rs2272903	6	50786571	A	0.133362	-0.033
polygenic_waist_circumference	rs12529728	6	50896630	G	0.176969	0.039
polygenic_waist_circumference	rs4615388	6	51147020	A	0.244285	0.031
polygenic_waist_circumference	rs3800229	6	108996963	T	0.693903	0.026
polygenic_waist_circumference	rs6940289	6	120248560	G	0.820068	0.03
polygenic_waist_circumference	rs1954360	6	126001064	G	0.555038	0.024
polygenic_waist_circumference	rs7745274	6	127509157	A	0.546994	0.019
polygenic_waist_circumference	rs10872404	6	133628982	C	0.176969	0.027
polygenic_waist_circumference	rs536093	6	165945641	C	0.723116	-0.021
polygenic_waist_circumference	rs12668436	7	47548893	C	0.255715	0.021
polygenic_waist_circumference	rs17141778	7	70045561	C	0.448772	0.026
polygenic_waist_circumference	rs6465468	7	95169514	T	0.269687	0.021
polygenic_waist_circumference	rs936146	7	114294405	C	0.413633	0.026
polygenic_waist_circumference	rs7777438	7	139956452	C	0.0825572	0.049
polygenic_waist_circumference	rs1561341	8	4297329	G	0.113887	0.042
polygenic_waist_circumference	rs3736030	8	23392733	T	0.135055	-0.034
polygenic_waist_circumference	rs12549058	8	72492238	G	0.102032	0.034
polygenic_waist_circumference	rs2245019	8	116622906	A	0.593988	-0.021
polygenic_waist_circumference	rs13265978	8	116638975	C	0.0707028	0.051
polygenic_waist_circumference	rs17716502	8	116659731	T	0.174005	-0.029
polygenic_waist_circumference	rs10968577	9	28415512	T	0.301016	0.029
polygenic_waist_circumference	rs6476111	9	28915420	G	0.792549	0.027
polygenic_waist_circumference	rs1994206	9	109078599	T	0.0554615	-0.044
polygenic_waist_circumference	rs1928295	9	120378483	C	0.450466	-0.022
polygenic_waist_circumference	rs7026921	9	126297895	G	0.282388	0.021
polygenic_waist_circumference	rs867559	9	129465325	G	0.233277	0.029
polygenic_waist_circumference	rs2148307	10	21052620	T	0.447502	-0.024
polygenic_waist_circumference	rs17558405	10	34677699	G	0.0855207	-0.03
polygenic_waist_circumference	rs2000177	10	93412994	G	0.682896	-0.019
polygenic_waist_circumference	rs7091853	10	93997695	C	0.601185	0.018
polygenic_waist_circumference	rs3740397	10	104592675	C	0.410669	0.018
polygenic_waist_circumference	rs10886017	10	118672531	A	0.270957	0.025
polygenic_waist_circumference	rs10840096	11	8643989	C	0.876174	0.031
polygenic_waist_circumference	rs10769938	11	8671547	A	0.328112	-0.024
polygenic_waist_circumference	rs7103411	11	27700125	T	0.769687	0.033
polygenic_waist_circumference	rs10835211	11	27701365	A	0.203641	0.032
polygenic_waist_circumference	rs11038428	11	45404318	T	0.277731	-0.021
polygenic_waist_circumference	rs1394461	11	99222349	C	0.242168	0.029
polygenic_waist_circumference	rs7138803	12	50247468	A	0.373836	0.032
polygenic_waist_circumference	rs423934	12	50277412	C	0.694327	0.023
polygenic_waist_circumference	rs11105839	12	91237920	A	0.386537	-0.019
polygenic_waist_circumference	rs1520191	12	103662895	C	0.279001	-0.027
polygenic_waist_circumference	rs11247009	12	132701184	A	0.191787	0.032
polygenic_waist_circumference	rs12585587	13	28024694	A	0.159187	0.034
polygenic_waist_circumference	rs1569979	14	29681294	A	0.752752	0.031
polygenic_waist_circumference	rs12147887	14	29725009	T	0.1884	0.029
polygenic_waist_circumference	rs12885454	14	29736838	A	0.362405	-0.021
polygenic_waist_circumference	rs17522122	14	33302882	T	0.467824	0.021
polygenic_waist_circumference	rs2574750	14	79879327	A	0.397121	-0.021
polygenic_waist_circumference	rs2370982	14	79890677	T	0.185436	0.032
polygenic_waist_circumference	rs765428	14	80137488	A	0.203641	-0.032
polygenic_waist_circumference	rs7170980	15	51956056	G	0.50127	-0.019
polygenic_waist_circumference	rs730180	15	73007893	A	0.7663	0.022
polygenic_waist_circumference	rs936227	15	75131959	G	0.57917	0.019
polygenic_waist_circumference	rs2030840	15	84584134	C	0.560119	0.021
polygenic_waist_circumference	rs2516734	16	2105335	G	0.135055	-0.046
polygenic_waist_circumference	rs2531992	16	4021734	G	0.835309	0.025
polygenic_waist_circumference	rs8064024	16	4855279	G	0.491533	0.02
polygenic_waist_circumference	rs4780558	16	14351433	T	0.0338696	-0.07
polygenic_waist_circumference	rs12446632	16	19935389	A	0.130821	-0.038
polygenic_waist_circumference	rs11074904	16	28615708	A	0.874153	0.036
polygenic_waist_circumference	rs7498665	16	28883241	G	0.343776	0.031
polygenic_waist_circumference	rs11642612	16	30030195	C	0.383573	0.024
polygenic_waist_circumference	rs14235	16	31121793	A	0.387807	-0.021
polygenic_waist_circumference	rs1564981	16	50986308	A	0.495343	0.018
polygenic_waist_circumference	rs7203521	16	53769293	A	0.583404	0.022
polygenic_waist_circumference	rs7186521	16	53792922	G	0.46486	0.027
polygenic_waist_circumference	rs1558902	16	53803574	A	0.390347	0.071
polygenic_waist_circumference	rs11075986	16	53805344	G	0.102032	-0.037
polygenic_waist_circumference	rs2058908	16	53806145	C	0.756139	0.048
polygenic_waist_circumference	rs16952522	16	53807498	G	0.0474174	0.075
polygenic_waist_circumference	rs11640996	16	77346088	G	0.249365	0.029
polygenic_waist_circumference	rs3026101	17	5280440	C	0.315834	0.019
polygenic_waist_circumference	rs4640244	17	21284223	G	0.386537	0.02
polygenic_waist_circumference	rs1561973	17	35047773	T	0.186706	0.03
polygenic_waist_circumference	rs7224296	17	44800046	A	0.692633	-0.022
polygenic_waist_circumference	rs4794048	17	45763073	C	0.46613	-0.022
polygenic_waist_circumference	rs12602912	17	65870073	T	0.238357	0.024
polygenic_waist_circumference	rs1805081	18	21140432	C	0.37934	-0.02
polygenic_waist_circumference	rs7239883	18	40147671	A	0.633785	-0.023
polygenic_waist_circumference	rs17700028	18	57775684	G	0.0999153	-0.032
polygenic_waist_circumference	rs4940929	18	57803890	G	0.62066	0.027
polygenic_waist_circumference	rs6567160	18	57829135	C	0.242168	0.052
polygenic_waist_circumference	rs9947301	18	57869590	T	0.07663	-0.034
polygenic_waist_circumference	rs9956279	18	57942799	T	0.269687	0.037
polygenic_waist_circumference	rs12607795	18	57948098	C	0.226926	-0.032
polygenic_waist_circumference	rs7238180	18	58020474	A	0.00381033	-0.14
polygenic_waist_circumference	rs1943226	18	58035204	G	0.081287	0.034
polygenic_waist_circumference	rs2229616	18	58039276	T	0.014818	-0.086
polygenic_waist_circumference	rs17066856	18	58049656	C	0.0965284	-0.038
polygenic_waist_circumference	rs11667764	19	12889224	A	0.0753599	0.034
polygenic_waist_circumference	rs2075650	19	45395619	G	0.132515	-0.035
polygenic_waist_circumference	rs11672660	19	46180184	T	0.218036	-0.03
polygenic_waist_circumference	rs10408163	19	47597102	C	0.659187	0.027
polygenic_waist_circumference	rs16996700	20	50981945	C	0.27011	-0.027
polygenic_waist_circumference	rs6097050	20	51236892	T	0.34674	-0.028

## Sheet: Waist circumference (Males)
profile	rsid	chr	pos	altAllele	altFreq	beta
polygenic_waist_circumference	rs7531656	1	49828663	G	0.65326	-0.023
polygenic_waist_circumference	rs2630400	1	72583763	A	0.483912	-0.022
polygenic_waist_circumference	rs1993709	1	72838529	G	0.835732	0.036
polygenic_waist_circumference	rs2602943	1	77751950	T	0.178239	0.034
polygenic_waist_circumference	rs17381664	1	78048331	C	0.344623	0.021
polygenic_waist_circumference	rs17391694	1	78623626	T	0.113463	0.036
polygenic_waist_circumference	rs326656	1	96780557	A	0.112193	-0.032
polygenic_waist_circumference	rs11165643	1	96924097	T	0.595258	0.022
polygenic_waist_circumference	rs543874	1	177889480	G	0.185859	0.035
polygenic_waist_circumference	rs2820292	1	201784287	C	0.511008	0.021
polygenic_waist_circumference	rs2494195	1	219688634	C	0.607959	-0.02
polygenic_waist_circumference	rs4611674	2	648899	G	0.613463	-0.022
polygenic_waist_circumference	rs13397165	2	653354	A	0.179509	-0.048
polygenic_waist_circumference	rs1317006	2	656450	C	0.332627	0.025
polygenic_waist_circumference	rs11693374	2	4638396	C	0.332345	0.031
polygenic_waist_circumference	rs1396733	2	28642747	A	0.559695	-0.02
polygenic_waist_circumference	rs7592292	2	58835036	C	0.230737	-0.036
polygenic_waist_circumference	rs1016287	2	59305625	C	0.711685	-0.026
polygenic_waist_circumference	rs2133974	2	156124317	G	0.878916	-0.044
polygenic_waist_circumference	rs1528435	2	181550962	T	0.635478	0.02
polygenic_waist_circumference	rs4140885	2	188333064	A	0.315834	-0.024
polygenic_waist_circumference	rs6436603	2	227020870	T	0.331499	-0.024
polygenic_waist_circumference	rs1515108	2	227123086	T	0.685859	-0.034
polygenic_waist_circumference	rs13064760	3	12369401	T	0.108383	0.036
polygenic_waist_circumference	rs1005678	3	50210289	G	0.413209	0.028
polygenic_waist_circumference	rs4974120	3	56220993	C	0.0660457	0.045
polygenic_waist_circumference	rs3849570	3	81792112	A	0.35182	0.023
polygenic_waist_circumference	rs2325036	3	85819412	C	0.406435	-0.02
polygenic_waist_circumference	rs1351666	3	126888869	A	0.248518	0.03
polygenic_waist_circumference	rs6440001	3	141085972	C	0.401355	0.023
polygenic_waist_circumference	rs7612543	3	141158212	T	0.42845	0.028
polygenic_waist_circumference	rs7647305	3	185834290	C	0.813294	0.024
polygenic_waist_circumference	rs1920274	3	189379524	G	0.332345	-0.028
polygenic_waist_circumference	rs17573940	4	44955488	G	0.281541	0.026
polygenic_waist_circumference	rs13130484	4	45175691	T	0.393734	0.036
polygenic_waist_circumference	rs1394344	4	45973239	A	0.435648	-0.029
polygenic_waist_circumference	rs1455137	4	145986668	C	0.348434	0.024
polygenic_waist_circumference	rs12656497	5	32831939	C	0.607959	-0.021
polygenic_waist_circumference	rs806794	6	26200677	G	0.345047	-0.027
polygenic_waist_circumference	rs3116837	6	29184660	C	0.728196	0.024
polygenic_waist_circumference	rs5006725	6	31337872	G	0.596514	-0.023
polygenic_waist_circumference	rs17665162	6	50275258	C	0.0584251	0.044
polygenic_waist_circumference	rs4715208	6	50829471	G	0.738781	0.03
polygenic_waist_circumference	rs6904450	6	50921602	T	0.19094	0.039
polygenic_waist_circumference	rs2465031	6	51148435	C	0.612616	0.021
polygenic_waist_circumference	rs9353805	6	91868414	A	0.311177	0.033
polygenic_waist_circumference	rs4839710	6	97756290	T	0.293819	-0.03
polygenic_waist_circumference	rs9400239	6	108977663	C	0.686283	0.021
polygenic_waist_circumference	rs2357760	6	120213880	A	0.686706	0.021
polygenic_waist_circumference	rs4245555	7	50661409	C	0.405588	-0.023
polygenic_waist_circumference	rs4717540	7	70106569	G	0.486876	0.032
polygenic_waist_circumference	rs6946693	7	70153068	T	0.703641	0.022
polygenic_waist_circumference	rs7824886	8	65085905	A	0.0249788	-0.07
polygenic_waist_circumference	rs1438231	8	65304994	C	0.0800169	-0.037
polygenic_waist_circumference	rs6474945	9	15670492	T	0.46613	-0.022
polygenic_waist_circumference	rs2183825	9	28412375	C	0.30398	0.022
polygenic_waist_circumference	rs7048285	9	126035010	C	0.836156	-0.043
polygenic_waist_circumference	rs10760279	9	126105291	T	0.42083	0.033
polygenic_waist_circumference	rs10760442	9	129383900	A	0.316257	0.032
polygenic_waist_circumference	rs7093269	10	3458842	G	0.858594	-0.038
polygenic_waist_circumference	rs6163	10	104596924	A	0.417443	0.02
polygenic_waist_circumference	rs7903146	10	114758349	T	0.272227	-0.03
polygenic_waist_circumference	rs1011476	11	2299035	T	0.27138	0.022
polygenic_waist_circumference	rs11026605	11	22533349	G	0.637172	-0.031
polygenic_waist_circumference	rs4923457	11	27648580	T	0.22608	-0.033
polygenic_waist_circumference	rs1519480	11	27675712	T	0.693903	-0.034
polygenic_waist_circumference	rs642126	11	30266370	A	0.666384	-0.029
polygenic_waist_circumference	rs326217	11	47303275	C	0.332345	0.021
polygenic_waist_circumference	rs11039244	11	47466442	A	0.327688	-0.028
polygenic_waist_circumference	rs4584644	12	41809865	T	0.481372	0.027
polygenic_waist_circumference	rs7138803	12	50247468	A	0.373836	0.025
polygenic_waist_circumference	rs10784502	12	66343810	T	0.569009	-0.023
polygenic_waist_circumference	rs12813125	12	71123448	T	0.0876376	0.055
polygenic_waist_circumference	rs17192551	12	90386882	A	0.146909	-0.028
polygenic_waist_circumference	rs4883723	13	54084032	A	0.150296	0.034
polygenic_waist_circumference	rs9564267	13	66202811	A	0.363675	0.023
polygenic_waist_circumference	rs1441264	13	79580919	A	0.612193	0.027
polygenic_waist_circumference	rs319564	13	93832879	T	0.49873	-0.02
polygenic_waist_circumference	rs9634489	13	97049004	G	0.519475	0.021
polygenic_waist_circumference	rs510339	13	97286612	A	0.838696	-0.038
polygenic_waist_circumference	rs2389316	13	99066824	C	0.263336	-0.032
polygenic_waist_circumference	rs10132280	14	25928179	A	0.287045	-0.027
polygenic_waist_circumference	rs17592050	14	34019770	G	0.1105	0.031
polygenic_waist_circumference	rs9322955	14	35975341	G	0.426334	-0.02
polygenic_waist_circumference	rs17109256	14	79939993	A	0.1884	0.042
polygenic_waist_circumference	rs8010932	14	103238458	G	0.183319	0.03
polygenic_waist_circumference	rs1823919	15	47451005	G	0.591871	0.027
polygenic_waist_circumference	rs3825977	15	67481248	T	0.209145	-0.027
polygenic_waist_circumference	rs4776970	15	68080886	T	0.393311	-0.028
polygenic_waist_circumference	rs11636312	15	78508557	C	0.184589	-0.034
polygenic_waist_circumference	rs2531992	16	4021734	G	0.835309	0.03
polygenic_waist_circumference	rs4985155	16	15129459	G	0.335309	-0.026
polygenic_waist_circumference	rs12446632	16	19935389	A	0.130821	-0.034
polygenic_waist_circumference	rs4788102	16	28873398	A	0.34928	0.038
polygenic_waist_circumference	rs9925964	16	31129895	G	0.389077	-0.022
polygenic_waist_circumference	rs6499640	16	53769677	A	0.582557	0.036
polygenic_waist_circumference	rs7186521	16	53792922	G	0.46486	0.031
polygenic_waist_circumference	rs1421085	16	53800954	C	0.390347	0.074
polygenic_waist_circumference	rs2058908	16	53806145	C	0.756139	0.062
polygenic_waist_circumference	rs12921970	16	53865226	C	0.704488	-0.038
polygenic_waist_circumference	rs12918363	16	53901293	A	0.428027	-0.031
polygenic_waist_circumference	rs8048267	16	73090039	A	0.742591	-0.024
polygenic_waist_circumference	rs346453	18	39938429	C	0.210838	0.034
polygenic_waist_circumference	rs7243357	18	56883319	G	0.187553	-0.027
polygenic_waist_circumference	rs476828	18	57852587	C	0.247671	0.046
polygenic_waist_circumference	rs9675886	18	57969322	G	0.259949	0.038
polygenic_waist_circumference	rs17066842	18	58040624	A	0.0321761	-0.067
polygenic_waist_circumference	rs8083286	18	58060461	G	0.207451	0.032
polygenic_waist_circumference	rs12454712	18	60845884	C	0.400085	0.024
polygenic_waist_circumference	rs497785	18	76747412	A	0.0512278	-0.053
polygenic_waist_circumference	rs17513613	19	30286822	C	0.301016	0.022
polygenic_waist_circumference	rs2287019	19	46202172	T	0.204911	-0.037
polygenic_waist_circumference	rs3810291	19	47569003	A	0.627011	0.024

## Sheet: BMI (Females)
profile	rsid	chr	pos	altAllele	altFreq	beta
polygenic_bmi	rs6603803	1	1812688	G	0.483912	0.0154
polygenic_bmi	rs977747	1	47684677	G	0.543184	-0.0174
polygenic_bmi	rs3127553	1	49438005	A	0.604996	-0.0259
polygenic_bmi	rs6424449	1	72284206	G	0.547841	0.0162
polygenic_bmi	rs12354124	1	72518420	T	0.437765	-0.0209
polygenic_bmi	rs12128707	1	72588119	G	0.281118	0.0261
polygenic_bmi	rs1545933	1	72611715	C	0.140135	-0.0267
polygenic_bmi	rs3101338	1	72750353	A	0.823878	0.021
polygenic_bmi	rs7531118	1	72837239	C	0.525402	0.0341
polygenic_bmi	rs12033462	1	72947342	A	0.643946	0.0249
polygenic_bmi	rs12042908	1	74997762	G	0.54276	-0.0272
polygenic_bmi	rs7514937	1	77981099	A	0.42718	-0.0206
polygenic_bmi	rs17381664	1	78048331	C	0.344623	0.0239
polygenic_bmi	rs12067638	1	78520822	T	0.283235	-0.0185
polygenic_bmi	rs17391694	1	78623626	T	0.113463	0.0338
polygenic_bmi	rs2389438	1	83692383	A	0.180356	-0.028
polygenic_bmi	rs162016	1	96831180	T	0.0351397	-0.0403
polygenic_bmi	rs11165643	1	96924097	T	0.595258	0.023
polygenic_bmi	rs1155474	1	97148358	A	0.356054	0.0166
polygenic_bmi	rs1434285	1	110080809	T	0.214225	0.0196
polygenic_bmi	rs17024393	1	110154688	C	0.0287892	0.0713
polygenic_bmi	rs4357530	1	151103153	A	0.693903	-0.0193
polygenic_bmi	rs7549160	1	176013345	T	0.346317	0.0224
polygenic_bmi	rs4081366	1	177784137	T	0.34322	0.0235
polygenic_bmi	rs2902202	1	177841895	A	0.725656	0.0181
polygenic_bmi	rs10798580	1	177864554	A	0.410669	-0.0241
polygenic_bmi	rs543874	1	177889480	G	0.185859	0.0603
polygenic_bmi	rs561634	1	177895763	T	0.565622	0.0224
polygenic_bmi	rs10489882	1	177904495	C	0.407282	-0.0195
polygenic_bmi	rs11589503	1	177946691	C	0.130821	0.0257
polygenic_bmi	rs1336777	1	177967790	G	0.352244	0.0265
polygenic_bmi	rs1093086	1	190135811	C	0.751905	0.0189
polygenic_bmi	rs2820292	1	201784287	C	0.511008	0.018
polygenic_bmi	rs2821231	1	203518382	C	0.544877	0.027
polygenic_bmi	rs7550169	1	233294777	A	0.681626	-0.0201
polygenic_bmi	rs7566675	2	522197	T	0.0826271	-0.0324
polygenic_bmi	rs10176391	2	574368	G	0.011431	-0.0911
polygenic_bmi	rs2685251	2	575367	C	0.373412	0.0167
polygenic_bmi	rs10170606	2	575564	A	0.210838	-0.0236
polygenic_bmi	rs12996547	2	602036	T	0.325995	0.0281
polygenic_bmi	rs6548237	2	621461	C	0.821338	0.0687
polygenic_bmi	rs6720683	2	652797	G	0.465284	0.021
polygenic_bmi	rs6548242	2	654281	G	0.49619	-0.0246
polygenic_bmi	rs1317006	2	656450	C	0.332627	0.0244
polygenic_bmi	rs12999373	2	663483	A	0.254022	-0.0206
polygenic_bmi	rs2165738	2	24692809	G	0.725656	-0.0233
polygenic_bmi	rs10495749	2	24730847	A	0.194327	-0.0248
polygenic_bmi	rs6545812	2	25129385	A	0.0944115	0.0433
polygenic_bmi	rs10182181	2	25150296	G	0.479255	0.0366
polygenic_bmi	rs934778	2	25389224	G	0.284928	0.0204
polygenic_bmi	rs2289093	2	25466888	T	0.723539	-0.0216
polygenic_bmi	rs6720083	2	28425481	C	0.454276	-0.017
polygenic_bmi	rs4372836	2	28973883	C	0.687976	-0.0172
polygenic_bmi	rs1979755	2	42708405	C	0.562235	0.0215
polygenic_bmi	rs7569325	2	43124989	G	0.765876	0.0221
polygenic_bmi	rs579119	2	44893134	T	0.669771	0.0173
polygenic_bmi	rs7596020	2	50210408	G	0.836579	-0.0282
polygenic_bmi	rs929641	2	58792377	G	0.442845	-0.0201
polygenic_bmi	rs13011109	2	58857419	C	0.391617	-0.0224
polygenic_bmi	rs6745423	2	58896536	A	0.706181	-0.0217
polygenic_bmi	rs10210385	2	58997712	C	0.363251	0.02
polygenic_bmi	rs17049738	2	59026222	C	0.092718	-0.0407
polygenic_bmi	rs1016287	2	59305625	C	0.711685	-0.0254
polygenic_bmi	rs268073	2	59890342	G	0.796782	-0.027
polygenic_bmi	rs13417156	2	62848319	C	0.448772	0.0243
polygenic_bmi	rs317231	2	76236142	T	0.255292	0.0214
polygenic_bmi	rs17016675	2	79497829	G	0.117273	0.0319
polygenic_bmi	rs934291	2	109801947	T	0.259949	0.0198
polygenic_bmi	rs4954177	2	135543933	T	0.157494	-0.0285
polygenic_bmi	rs7566887	2	160663678	C	0.711262	0.0216
polygenic_bmi	rs12692596	2	161265910	T	0.362405	0.0177
polygenic_bmi	rs4667682	2	172127920	T	0.179086	0.0219
polygenic_bmi	rs6738445	2	172599615	C	0.717612	0.0177
polygenic_bmi	rs12999294	2	175093978	C	0.146063	0.0274
polygenic_bmi	rs3731695	2	203820275	C	0.546571	0.0154
polygenic_bmi	rs10166629	2	205384416	C	0.902625	-0.0353
polygenic_bmi	rs9679697	2	207156382	G	0.578747	0.021
polygenic_bmi	rs7421089	2	211988412	C	0.704064	-0.0252
polygenic_bmi	rs7599312	2	213413231	A	0.256139	-0.0183
polygenic_bmi	rs11709077	3	12336507	A	0.110076	0.0257
polygenic_bmi	rs4135284	3	12449866	A	0.146486	-0.0275
polygenic_bmi	rs6804842	3	25106437	G	0.558848	0.017
polygenic_bmi	rs7652586	3	34905662	A	0.108806	0.0246
polygenic_bmi	rs931098	3	36339386	A	0.592295	0.0167
polygenic_bmi	rs2253795	3	53778875	T	0.232007	-0.022
polygenic_bmi	rs11917972	3	59262687	A	0.0622354	-0.0352
polygenic_bmi	rs13098327	3	85820181	A	0.184589	0.0333
polygenic_bmi	rs7629375	3	85895494	A	0.38188	-0.0203
polygenic_bmi	rs2324999	3	86158885	T	0.213378	0.0238
polygenic_bmi	rs7640424	3	107820063	T	0.260796	-0.0173
polygenic_bmi	rs1289736	3	107950892	T	0.526672	0.02
polygenic_bmi	rs2937259	3	114599978	C	0.892887	0.0349
polygenic_bmi	rs1531375	3	131552702	A	0.909399	0.033
polygenic_bmi	rs876424	3	131637676	G	0.338273	0.024
polygenic_bmi	rs9880211	3	136107549	A	0.230737	0.0229
polygenic_bmi	rs12635723	3	136300732	G	0.756986	0.0194
polygenic_bmi	rs253664	3	138113353	C	0.814987	-0.0248
polygenic_bmi	rs16851483	3	141275436	T	0.0829805	0.0524
polygenic_bmi	rs295320	3	141324556	G	0.400508	0.0184
polygenic_bmi	rs247975	3	173107443	C	0.554191	0.0206
polygenic_bmi	rs9810292	3	180714307	G	0.369602	0.0208
polygenic_bmi	rs7620457	3	183747266	A	0.820914	-0.0215
polygenic_bmi	rs4461451	3	185763219	G	0.80652	-0.0293
polygenic_bmi	rs1516725	3	185824004	C	0.88188	0.0466
polygenic_bmi	rs4686734	3	185848681	T	0.784928	0.02
polygenic_bmi	rs7695878	4	21078220	C	0.152837	0.0276
polygenic_bmi	rs2946392	4	23903867	G	0.847587	-0.0271
polygenic_bmi	rs16992647	4	36813105	T	0.188823	-0.0219
polygenic_bmi	rs10938353	4	44582487	G	0.809907	0.029
polygenic_bmi	rs6845132	4	45139673	T	0.512278	0.0181
polygenic_bmi	rs10938397	4	45182527	G	0.394157	0.0404
polygenic_bmi	rs6829208	4	52728640	C	0.292972	0.0179
polygenic_bmi	rs11131392	4	63547719	T	0.147756	0.022
polygenic_bmi	rs17001654	4	77129568	G	0.143522	0.0322
polygenic_bmi	rs7671407	4	77176552	A	0.723116	-0.0206
polygenic_bmi	rs4371620	4	102708235	T	0.795512	-0.027
polygenic_bmi	rs10516487	4	102751076	A	0.275191	0.0169
polygenic_bmi	rs13107325	4	103188709	T	0.065199	0.0446
polygenic_bmi	rs9992485	4	113311172	G	0.341236	0.0215
polygenic_bmi	rs6820947	4	175748395	T	0.0944115	0.0323
polygenic_bmi	rs2009370	5	3004742	C	0.844623	-0.039
polygenic_bmi	rs10037161	5	6624294	A	0.356054	-0.0189
polygenic_bmi	rs3776569	5	36639458	A	0.552921	0.016
polygenic_bmi	rs782971	5	43124688	G	0.260796	0.0198
polygenic_bmi	rs275829	5	63981474	A	0.517358	-0.0206
polygenic_bmi	rs2112347	5	75015242	G	0.398815	-0.0298
polygenic_bmi	rs6870983	5	87697533	T	0.237087	-0.0202
polygenic_bmi	rs7445639	5	91461081	C	0.743861	-0.023
polygenic_bmi	rs12520833	5	105650193	T	0.378916	-0.0207
polygenic_bmi	rs7722766	5	107271250	G	0.77265	0.0208
polygenic_bmi	rs12054721	5	107293031	C	0.435224	0.0188
polygenic_bmi	rs13161833	5	107633976	T	0.186283	-0.0237
polygenic_bmi	rs6866563	5	134996643	G	0.516935	-0.0201
polygenic_bmi	rs13173618	5	138139780	G	0.273074	-0.018
polygenic_bmi	rs13174863	5	139080745	G	0.15072	0.0257
polygenic_bmi	rs4569924	5	153540025	C	0.541914	-0.018
polygenic_bmi	rs4868934	5	165008087	C	0.313294	0.0177
polygenic_bmi	rs2228213	6	12124855	A	0.31287	-0.0189
polygenic_bmi	rs10456320	6	25292401	T	0.108806	0.026
polygenic_bmi	rs7757419	6	34439569	T	0.176122	0.0251
polygenic_bmi	rs9462027	6	34797241	A	0.274344	0.0273
polygenic_bmi	rs3822921	6	35057331	A	0.102032	0.0275
polygenic_bmi	rs7744392	6	35322763	G	0.0512278	0.0414
polygenic_bmi	rs847743	6	40087154	G	0.328535	-0.0234
polygenic_bmi	rs751414	6	40350030	T	0.274344	0.0211
polygenic_bmi	rs17681421	6	40357094	C	0.277307	-0.0201
polygenic_bmi	rs9395189	6	46382204	A	0.518628	0.0195
polygenic_bmi	rs3765305	6	50682476	A	0.0474174	0.0434
polygenic_bmi	rs2817419	6	50812906	A	0.730313	0.0279
polygenic_bmi	rs12529728	6	50896630	G	0.176969	0.0462
polygenic_bmi	rs9369992	6	50976445	C	0.513971	0.0196
polygenic_bmi	rs9395656	6	51029764	T	0.560542	-0.0155
polygenic_bmi	rs4615388	6	51147020	A	0.244285	0.0311
polygenic_bmi	rs10498787	6	51362548	T	0.0211685	0.0619
polygenic_bmi	rs17448885	6	97385975	G	0.355631	-0.0196
polygenic_bmi	rs1417665	6	104816944	C	0.178239	-0.0244
polygenic_bmi	rs9400239	6	108977663	C	0.686283	0.0225
polygenic_bmi	rs6940289	6	120248560	G	0.820068	0.0265
polygenic_bmi	rs2781668	6	131897278	T	0.158764	0.029
polygenic_bmi	rs9399299	6	140279274	T	0.225233	-0.0228
polygenic_bmi	rs1281962	6	153431376	C	0.565622	0.0163
polygenic_bmi	rs13191362	6	163033350	G	0.113463	-0.03
polygenic_bmi	rs1830074	7	6718674	C	0.314987	0.0245
polygenic_bmi	rs336284	7	35293972	G	0.518205	0.0211
polygenic_bmi	rs38313	7	70067679	A	0.464014	-0.0212
polygenic_bmi	rs6964833	7	74101909	C	0.242168	0.0194
polygenic_bmi	rs1167800	7	75176196	A	0.576207	0.0174
polygenic_bmi	rs740158	7	77055836	C	0.455123	-0.0154
polygenic_bmi	rs9641123	7	93197732	C	0.384843	0.0253
polygenic_bmi	rs6465468	7	95169514	T	0.269687	0.0245
polygenic_bmi	rs12705981	7	114334957	C	0.410669	0.021
polygenic_bmi	rs11784730	8	4302914	C	0.103726	0.0302
polygenic_bmi	rs17149817	8	9195013	T	0.220999	0.0193
polygenic_bmi	rs10089087	8	34444302	A	0.282388	-0.0197
polygenic_bmi	rs4738873	8	62086176	G	0.801439	-0.0218
polygenic_bmi	rs2060604	8	76650334	C	0.459356	-0.0232
polygenic_bmi	rs10091802	8	76811031	G	0.386537	-0.025
polygenic_bmi	rs10112085	8	77162694	T	0.435224	0.0192
polygenic_bmi	rs2033732	8	85079709	C	0.732007	0.0193
polygenic_bmi	rs12680842	8	95582606	G	0.369179	-0.0169
polygenic_bmi	rs964917	8	101937455	C	0.605419	0.0204
polygenic_bmi	rs10975928	9	6950134	C	0.353937	-0.0202
polygenic_bmi	rs818902	9	6968603	A	0.733277	-0.0177
polygenic_bmi	rs7857570	9	7032710	G	0.115157	-0.0321
polygenic_bmi	rs4740619	9	15634326	C	0.472058	-0.0157
polygenic_bmi	rs10968576	9	28414339	G	0.287468	0.0289
polygenic_bmi	rs10812830	9	28446608	T	0.136325	0.0225
polygenic_bmi	rs6476106	9	28898475	T	0.792549	0.0221
polygenic_bmi	rs10757893	9	29599001	G	0.446655	-0.0165
polygenic_bmi	rs1932133	9	29750167	A	0.571973	0.0161
polygenic_bmi	rs7873096	9	92230041	A	0.176545	0.0255
polygenic_bmi	rs7848336	9	96454513	C	0.326418	0.0211
polygenic_bmi	rs7024334	9	109072075	G	0.756139	-0.0191
polygenic_bmi	rs6477694	9	111932342	T	0.613887	-0.0211
polygenic_bmi	rs10759332	9	111934261	G	0.128281	-0.0287
polygenic_bmi	rs1928295	9	120378483	C	0.450466	-0.0258
polygenic_bmi	rs12377720	9	121196402	G	0.156224	-0.0205
polygenic_bmi	rs7026921	9	126297895	G	0.282388	0.0228
polygenic_bmi	rs10818937	9	127015440	T	0.311177	0.0169
polygenic_bmi	rs3829849	9	129390800	T	0.334886	0.0175
polygenic_bmi	rs10733682	9	129460914	G	0.482218	-0.0229
polygenic_bmi	rs2267958	9	131015279	A	0.480102	-0.0237
polygenic_bmi	rs1952422	9	134591644	G	0.534293	0.0181
polygenic_bmi	rs10825557	10	52039681	C	0.125318	-0.0308
polygenic_bmi	rs10761785	10	65318766	T	0.54022	-0.0185
polygenic_bmi	rs16918794	10	65461006	C	0.0262489	0.0704
polygenic_bmi	rs9415126	10	77646553	T	0.212955	-0.0227
polygenic_bmi	rs7899106	10	87410904	G	0.0486876	0.0439
polygenic_bmi	rs17094222	10	102395440	C	0.215495	0.0204
polygenic_bmi	rs2025106	10	103101504	C	0.327265	0.0171
polygenic_bmi	rs7083450	10	103984060	T	0.837003	0.0249
polygenic_bmi	rs4290163	10	104610926	T	0.436071	0.0166
polygenic_bmi	rs11191548	10	104846178	C	0.105419	0.0313
polygenic_bmi	rs4132670	10	114767771	A	0.295512	-0.02
polygenic_bmi	rs10886017	10	118672531	A	0.270957	0.0193
polygenic_bmi	rs10510066	10	122033526	T	0.176969	0.0251
polygenic_bmi	rs1561589	10	126695673	A	0.3442	0.0214
polygenic_bmi	rs7111341	11	2213166	T	0.259949	0.0212
polygenic_bmi	rs11822598	11	4486395	A	0.0364098	-0.0519
polygenic_bmi	rs12270171	11	8397496	G	0.477985	-0.0161
polygenic_bmi	rs10769938	11	8671547	A	0.328112	-0.0242
polygenic_bmi	rs1519480	11	27675712	T	0.693903	-0.0298
polygenic_bmi	rs10767664	11	27725986	A	0.769687	0.0456
polygenic_bmi	rs4755720	11	43628749	T	0.616003	-0.0224
polygenic_bmi	rs7124508	11	45297599	C	0.531753	0.0168
polygenic_bmi	rs11038428	11	45404318	T	0.277731	-0.0194
polygenic_bmi	rs7932477	11	45459470	C	0.0169348	-0.0715
polygenic_bmi	rs7103835	11	47461693	A	0.290008	-0.0169
polygenic_bmi	rs3817334	11	47650993	T	0.416173	0.0265
polygenic_bmi	rs1789165	11	69481969	A	0.631245	0.0183
polygenic_bmi	rs2199199	11	112502770	G	0.277307	-0.022
polygenic_bmi	rs7937151	11	112835024	G	0.439881	-0.0239
polygenic_bmi	rs12286929	11	115022404	G	0.514395	0.0207
polygenic_bmi	rs329651	11	133767622	T	0.833616	0.0206
polygenic_bmi	rs329655	11	133850516	A	0.502117	0.0224
polygenic_bmi	rs7970953	12	24075508	A	0.330229	0.0184
polygenic_bmi	rs11170468	12	39430048	C	0.205758	-0.019
polygenic_bmi	rs7138803	12	50247468	A	0.373836	0.0348
polygenic_bmi	rs423934	12	50277412	C	0.694327	0.0258
polygenic_bmi	rs12302630	12	61180568	A	0.194327	0.0271
polygenic_bmi	rs2579106	12	90628230	T	0.729043	-0.0243
polygenic_bmi	rs11105839	12	91237920	A	0.386537	-0.0176
polygenic_bmi	rs1464321	12	103656233	C	0.281964	-0.024
polygenic_bmi	rs17630235	12	112591686	A	0.376376	-0.016
polygenic_bmi	rs11610488	12	114117600	T	0.159187	-0.0255
polygenic_bmi	rs11057405	12	122781897	A	0.0817104	-0.0334
polygenic_bmi	rs4319547	12	123079035	G	0.745131	0.0199
polygenic_bmi	rs7133378	12	124409502	A	0.325995	0.0188
polygenic_bmi	rs10773049	12	124506631	C	0.415326	0.016
polygenic_bmi	rs11247009	12	132701184	A	0.191787	0.0303
polygenic_bmi	rs927573	13	27965714	T	0.477561	-0.0175
polygenic_bmi	rs1218822	13	28011963	A	0.647756	0.0209
polygenic_bmi	rs9579083	13	28017270	C	0.178239	0.0306
polygenic_bmi	rs7318817	13	28617708	T	0.632515	-0.0197
polygenic_bmi	rs4883723	13	54084032	A	0.150296	0.0304
polygenic_bmi	rs1927850	13	54111175	A	0.420406	-0.018
polygenic_bmi	rs7329616	13	59434493	A	0.160457	0.0214
polygenic_bmi	rs9540493	13	66205704	G	0.519475	-0.0174
polygenic_bmi	rs1441264	13	79580919	A	0.612193	0.0169
polygenic_bmi	rs10132280	14	25928179	A	0.287045	-0.0171
polygenic_bmi	rs17114593	14	29663281	G	0.301863	0.0228
polygenic_bmi	rs4981693	14	29680331	A	0.750635	0.0336
polygenic_bmi	rs12885454	14	29736838	A	0.362405	-0.0228
polygenic_bmi	rs11847697	14	30515112	T	0.0499577	0.0532
polygenic_bmi	rs17522122	14	33302882	T	0.467824	0.0188
polygenic_bmi	rs17108159	14	39017395	A	0.238357	0.0255
polygenic_bmi	rs12889182	14	74671355	T	0.182049	-0.0242
polygenic_bmi	rs2574750	14	79879327	A	0.397121	-0.019
polygenic_bmi	rs7144011	14	79940383	T	0.189246	0.0242
polygenic_bmi	rs2282033	14	90769635	G	0.296359	0.0207
polygenic_bmi	rs709400	14	104149475	G	0.337849	-0.0192
polygenic_bmi	rs12899905	15	47142090	T	0.256562	-0.0189
polygenic_bmi	rs17281823	15	47368849	T	0.0842506	-0.0281
polygenic_bmi	rs3736485	15	51748610	G	0.513971	-0.0185
polygenic_bmi	rs340025	15	60908307	C	0.582134	0.0162
polygenic_bmi	rs745213	15	68060389	G	0.769687	0.0343
polygenic_bmi	rs730180	15	73007893	A	0.7663	0.0233
polygenic_bmi	rs936227	15	75131959	G	0.57917	0.0162
polygenic_bmi	rs11634679	15	79432475	C	0.50254	0.0182
polygenic_bmi	rs12593036	15	81058652	G	0.300169	-0.0216
polygenic_bmi	rs17646980	15	87435370	G	0.162151	-0.0261
polygenic_bmi	rs10520763	15	95270843	G	0.400508	-0.0201
polygenic_bmi	rs11866815	16	387867	T	0.257409	-0.0244
polygenic_bmi	rs11860497	16	405416	G	0.584251	-0.0165
polygenic_bmi	rs2516740	16	2097110	C	0.218459	-0.0341
polygenic_bmi	rs12448257	16	3599655	A	0.224386	0.0242
polygenic_bmi	rs879620	16	4015729	T	0.577053	0.0261
polygenic_bmi	rs2531982	16	4033097	G	0.241744	0.0205
polygenic_bmi	rs7189501	16	6175429	C	0.395004	0.0159
polygenic_bmi	rs7201988	16	9608506	G	0.305673	-0.0212
polygenic_bmi	rs1690402	16	19890223	C	0.421253	-0.016
polygenic_bmi	rs12446632	16	19935389	A	0.130821	-0.0432
polygenic_bmi	rs11074422	16	19999561	T	0.356478	0.0206
polygenic_bmi	rs11074446	16	20255123	C	0.146909	-0.0312
polygenic_bmi	rs4606726	16	20383700	G	0.436494	-0.0219
polygenic_bmi	rs17767765	16	24539793	T	0.538103	-0.0188
polygenic_bmi	rs8055138	16	28891465	T	0.348434	0.0303
polygenic_bmi	rs4788115	16	28998111	A	0.154107	-0.028
polygenic_bmi	rs4238960	16	30038648	C	0.456393	0.0227
polygenic_bmi	rs749671	16	31088347	A	0.390347	-0.0196
polygenic_bmi	rs2080454	16	49062590	A	0.601609	-0.0165
polygenic_bmi	rs12448867	16	53559818	T	0.104149	-0.0295
polygenic_bmi	rs7203521	16	53769293	A	0.583404	0.0262
polygenic_bmi	rs7186521	16	53792922	G	0.46486	0.024
polygenic_bmi	rs4784323	16	53797565	G	0.687976	0.0527
polygenic_bmi	rs11075986	16	53805344	G	0.102032	-0.042
polygenic_bmi	rs16952522	16	53807498	G	0.0474174	0.0666
polygenic_bmi	rs1121980	16	53809247	A	0.410246	0.0774
polygenic_bmi	rs6499653	16	53877592	C	0.721846	-0.0234
polygenic_bmi	rs10521303	16	53909185	T	0.477985	-0.0182
polygenic_bmi	rs12917815	16	68497455	G	0.743014	-0.0228
polygenic_bmi	rs889398	16	69556715	T	0.392464	-0.0166
polygenic_bmi	rs4790849	17	1859542	T	0.167231	-0.0229
polygenic_bmi	rs3026101	17	5280440	C	0.315834	0.0208
polygenic_bmi	rs4640244	17	21284223	G	0.386537	0.019
polygenic_bmi	rs9897876	17	35049136	C	0.186706	0.023
polygenic_bmi	rs11652097	17	45316717	T	0.37934	0.0161
polygenic_bmi	rs4144743	17	45323125	C	0.177392	0.0281
polygenic_bmi	rs1808192	17	45794706	G	0.667231	-0.0178
polygenic_bmi	rs886444	17	46051911	A	0.373412	-0.0178
polygenic_bmi	rs3764400	17	46123932	C	0.138019	0.0241
polygenic_bmi	rs9905800	17	46149680	A	0.117697	-0.0309
polygenic_bmi	rs6504108	17	46292923	T	0.729043	-0.0193
polygenic_bmi	rs965215	17	55701558	G	0.832345	-0.021
polygenic_bmi	rs9906903	17	61634508	T	0.243438	-0.0229
polygenic_bmi	rs12450239	17	77449095	A	0.238559	0.0264
polygenic_bmi	rs9910745	17	78610543	T	0.417866	-0.0201
polygenic_bmi	rs4239020	17	80176641	T	0.695174	0.0177
polygenic_bmi	rs11663558	18	21133937	A	0.430567	-0.027
polygenic_bmi	rs1788804	18	21186898	G	0.450466	-0.0212
polygenic_bmi	rs1212167	18	35333334	G	0.31033	0.0217
polygenic_bmi	rs7239883	18	40147671	A	0.633785	-0.0231
polygenic_bmi	rs8090900	18	40176792	G	0.295512	0.021
polygenic_bmi	rs1518159	18	40760146	T	0.234547	-0.0237
polygenic_bmi	rs1816510	18	41054284	C	0.292549	0.0211
polygenic_bmi	rs8096662	18	42533130	G	0.868332	0.0246
polygenic_bmi	rs7236870	18	42601019	G	0.369602	-0.0176
polygenic_bmi	rs1450805	18	42709943	G	0.712955	0.0205
polygenic_bmi	rs7239114	18	45921214	A	0.511854	0.0175
polygenic_bmi	rs1893514	18	57687573	G	0.767146	0.0184
polygenic_bmi	rs6567152	18	57726859	C	0.270957	0.0247
polygenic_bmi	rs4940929	18	57803890	G	0.62066	0.0264
polygenic_bmi	rs663129	18	57838401	A	0.242591	0.0567
polygenic_bmi	rs9954571	18	57859877	A	0.124047	-0.0364
polygenic_bmi	rs9956279	18	57942799	T	0.269687	0.0362
polygenic_bmi	rs12607795	18	57948098	C	0.226926	-0.0353
polygenic_bmi	rs11664704	18	57987859	A	0.0698561	0.0353
polygenic_bmi	rs7238180	18	58020474	A	0.00381033	-0.1351
polygenic_bmi	rs1943226	18	58035204	G	0.081287	0.034
polygenic_bmi	rs2229616	18	58039276	T	0.014818	-0.1034
polygenic_bmi	rs8097783	18	58051294	A	0.0783235	-0.0512
polygenic_bmi	rs11672550	19	1937193	T	0.554661	0.0241
polygenic_bmi	rs757318	19	18820308	A	0.506774	-0.0206
polygenic_bmi	rs2965185	19	19525792	C	0.291702	-0.0184
polygenic_bmi	rs33436	19	30943677	G	0.58171	0.0238
polygenic_bmi	rs8113277	19	30948690	G	0.0783235	-0.041
polygenic_bmi	rs185350	19	34306816	T	0.50254	0.0196
polygenic_bmi	rs2075650	19	45395619	G	0.132515	-0.031
polygenic_bmi	rs405509	19	45408836	G	0.496613	0.02
polygenic_bmi	rs11672660	19	46180184	T	0.218036	-0.0321
polygenic_bmi	rs2303108	19	47589895	C	0.674428	0.0278
polygenic_bmi	rs11699929	20	9552600	C	0.1105	0.0325
polygenic_bmi	rs8123881	20	15819495	G	0.122354	0.0235
polygenic_bmi	rs1582183	20	17195065	C	0.212532	0.0238
polygenic_bmi	rs6021835	20	50893173	T	0.362405	-0.0185
polygenic_bmi	rs6091540	20	51087862	T	0.292972	-0.0297
polygenic_bmi	rs6062788	20	61693606	A	0.511008	0.0216
polygenic_bmi	rs2836754	21	40291740	C	0.596528	0.0185
polygenic_bmi	rs1964926	21	42653121	G	0.660881	0.0205
polygenic_bmi	rs9607241	22	22104873	C	0.407282	0.0171
polygenic_bmi	rs13053681	22	38460285	C	0.27392	-0.0214
polygenic_bmi	rs926914	22	41418154	T	0.274767	0.0181

## Sheet: BMI (Males)
profile	rsid	chr	pos	altAllele	altFreq	beta
polygenic_bmi	rs9660180	1	1723031	A	0.481795	0.0187
polygenic_bmi	rs4243830	1	6577871	T	0.880186	-0.0301
polygenic_bmi	rs7549109	1	11278813	C	0.701948	-0.0224
polygenic_bmi	rs2275426	1	46487552	A	0.465707	0.0177
polygenic_bmi	rs2984618	1	47690438	T	0.458933	0.0164
polygenic_bmi	rs657452	1	49589847	G	0.5779	-0.0216
polygenic_bmi	rs2481665	1	62594677	C	0.390347	-0.0185
polygenic_bmi	rs7551318	1	69369837	T	0.903895	0.0624
polygenic_bmi	rs12354124	1	72518420	T	0.437765	-0.024
polygenic_bmi	rs12128707	1	72588119	G	0.281118	0.0265
polygenic_bmi	rs7531118	1	72837239	C	0.525402	0.0328
polygenic_bmi	rs11209963	1	72883303	G	0.825995	0.0434
polygenic_bmi	rs17602241	1	72990787	T	0.198984	-0.0265
polygenic_bmi	rs12566985	1	75002193	A	0.543184	-0.0216
polygenic_bmi	rs17381664	1	78048331	C	0.344623	0.0167
polygenic_bmi	rs321241	1	96476493	G	0.607959	0.0172
polygenic_bmi	rs1222069	1	96595179	C	0.353514	-0.0243
polygenic_bmi	rs12130426	1	96603035	C	0.397544	-0.0216
polygenic_bmi	rs326656	1	96780557	A	0.112193	-0.0273
polygenic_bmi	rs11165623	1	96893000	A	0.504234	0.0215
polygenic_bmi	rs1555542	1	96940691	A	0.387807	0.0226
polygenic_bmi	rs2932317	1	97392785	T	0.472904	-0.0185
polygenic_bmi	rs17496332	1	107546375	G	0.314564	0.0182
polygenic_bmi	rs17024393	1	110154688	C	0.0287892	0.0605
polygenic_bmi	rs9659323	1	119504361	G	0.387807	-0.0202
polygenic_bmi	rs17185989	1	119577925	A	0.0990686	-0.0259
polygenic_bmi	rs978875	1	172374555	G	0.915326	0.0349
polygenic_bmi	rs543874	1	177889480	G	0.185859	0.0341
polygenic_bmi	rs2820315	1	201872264	T	0.265453	0.0253
polygenic_bmi	rs3827743	1	230780571	A	0.682472	-0.0178
polygenic_bmi	rs13411762	2	554109	T	0.0770533	-0.0314
polygenic_bmi	rs12996547	2	602036	T	0.325995	0.0221
polygenic_bmi	rs6734363	2	635200	A	0.825148	0.0524
polygenic_bmi	rs4611674	2	648899	G	0.613463	-0.0226
polygenic_bmi	rs7596758	2	658595	G	0.329805	0.0185
polygenic_bmi	rs12999373	2	663483	A	0.254022	-0.0198
polygenic_bmi	rs1344840	2	25070645	A	0.237087	-0.0189
polygenic_bmi	rs11676272	2	25141538	G	0.478408	0.026
polygenic_bmi	rs11126666	2	26928811	A	0.289831	0.0258
polygenic_bmi	rs12623507	2	29792763	C	0.329805	-0.0223
polygenic_bmi	rs6739219	2	58953230	A	0.138865	0.0297
polygenic_bmi	rs887912	2	59302877	C	0.7337	-0.0208
polygenic_bmi	rs12053103	2	59540594	A	0.375106	0.0166
polygenic_bmi	rs10173073	2	80189383	A	0.538103	-0.0206
polygenic_bmi	rs6750033	2	126022880	A	0.0753599	-0.0371
polygenic_bmi	rs2121279	2	143043285	T	0.122354	0.029
polygenic_bmi	rs1460678	2	164584156	G	0.114733	0.0331
polygenic_bmi	rs6739798	2	181465853	C	0.207451	0.0289
polygenic_bmi	rs1528435	2	181550962	T	0.635478	0.0229
polygenic_bmi	rs13424740	2	188083123	C	0.478831	-0.018
polygenic_bmi	rs2354881	2	191265520	T	0.224386	0.0254
polygenic_bmi	rs10497882	2	207233115	C	0.262066	0.0207
polygenic_bmi	rs10490596	2	208179519	A	0.289585	-0.0175
polygenic_bmi	rs17203016	2	208255518	G	0.186706	0.0234
polygenic_bmi	rs7599312	2	213413231	A	0.256139	-0.0256
polygenic_bmi	rs10167079	2	215257671	G	0.88315	0.0292
polygenic_bmi	rs492400	2	219349752	T	0.607536	-0.0238
polygenic_bmi	rs6436603	2	227020870	T	0.331499	-0.0189
polygenic_bmi	rs2176040	2	227092802	G	0.695597	-0.0239
polygenic_bmi	rs10176882	2	227896432	T	0.446232	0.0216
polygenic_bmi	rs6804842	3	25106437	G	0.558848	0.0202
polygenic_bmi	rs9835228	3	41378012	C	0.308213	0.0221
polygenic_bmi	rs2014830	3	50172397	T	0.359018	-0.0199
polygenic_bmi	rs1005678	3	50210289	G	0.413209	0.0233
polygenic_bmi	rs2320798	3	70469807	G	0.298476	0.0233
polygenic_bmi	rs3849570	3	81792112	A	0.35182	0.0233
polygenic_bmi	rs1449856	3	82461703	G	0.209992	0.0266
polygenic_bmi	rs1549979	3	85460131	T	0.624894	-0.0174
polygenic_bmi	rs9826482	3	85876575	A	0.184166	0.0281
polygenic_bmi	rs7629375	3	85895494	A	0.38188	-0.0221
polygenic_bmi	rs1492014	3	94071481	C	0.399661	0.0207
polygenic_bmi	rs2903971	3	116935744	G	0.182049	-0.029
polygenic_bmi	rs9289415	3	131793628	A	0.586367	0.0165
polygenic_bmi	rs2640017	3	141335121	G	0.0859441	0.0382
polygenic_bmi	rs2693540	3	158001555	G	0.647756	-0.0171
polygenic_bmi	rs13069244	3	180441172	A	0.0664691	0.0324
polygenic_bmi	rs9816226	3	185834499	T	0.84166	0.0394
polygenic_bmi	rs7616009	3	194881756	A	0.170618	-0.0297
polygenic_bmi	rs17573940	4	44955488	G	0.281541	0.0213
polygenic_bmi	rs6845132	4	45139673	T	0.512278	0.0184
polygenic_bmi	rs13130484	4	45175691	T	0.393734	0.0407
polygenic_bmi	rs1392615	4	45224500	A	0.337849	0.0183
polygenic_bmi	rs17001561	4	77096118	A	0.147333	0.0227
polygenic_bmi	rs2869619	4	87753862	C	0.0567316	0.0341
polygenic_bmi	rs13107325	4	103188709	T	0.065199	0.0525
polygenic_bmi	rs440702	4	103214388	G	0.226503	0.0217
polygenic_bmi	rs6844999	4	123581235	G	0.182896	-0.0242
polygenic_bmi	rs10518406	4	123762897	G	0.0414903	0.0609
polygenic_bmi	rs12507568	4	123874300	T	0.948772	-0.0387
polygenic_bmi	rs2391518	4	130817060	C	0.689246	-0.0224
polygenic_bmi	rs7654571	4	145321006	G	0.77392	0.0241
polygenic_bmi	rs11727676	4	145659064	C	0.0821338	-0.0403
polygenic_bmi	rs1455137	4	145986668	C	0.348434	0.0199
polygenic_bmi	rs2575584	4	148872809	C	0.621084	-0.0321
polygenic_bmi	rs7680471	4	169392091	A	0.264183	-0.0236
polygenic_bmi	rs4327605	5	43727542	A	0.80906	0.0308
polygenic_bmi	rs1503526	5	63020706	C	0.506351	0.019
polygenic_bmi	rs3733910	5	66479189	A	0.0131245	0.0829
polygenic_bmi	rs253414	5	74956517	T	0.626164	0.027
polygenic_bmi	rs10067098	5	86670970	C	0.444115	0.0207
polygenic_bmi	rs13168144	5	87870186	C	0.179932	0.0264
polygenic_bmi	rs7713317	5	95716722	G	0.279848	0.0191
polygenic_bmi	rs4869139	5	95858668	A	0.402202	-0.0203
polygenic_bmi	rs150992	5	98275197	G	0.281964	-0.0183
polygenic_bmi	rs10041335	5	98358852	G	0.0635055	-0.0335
polygenic_bmi	rs1898672	5	102293853	T	0.306097	0.0239
polygenic_bmi	rs42562	5	128404326	C	0.799323	-0.0263
polygenic_bmi	rs1109114	5	148615946	T	0.404318	-0.0207
polygenic_bmi	rs2524099	6	31236051	A	0.521592	-0.0181
polygenic_bmi	rs210132	6	33536670	T	0.366215	-0.0225
polygenic_bmi	rs206936	6	34302869	G	0.239627	0.0257
polygenic_bmi	rs2744974	6	34579431	T	0.348434	0.0193
polygenic_bmi	rs280275	6	50668612	G	0.0478408	0.0407
polygenic_bmi	rs2206277	6	50798526	T	0.190093	0.0448
polygenic_bmi	rs2817419	6	50812906	A	0.730313	0.0276
polygenic_bmi	rs1925217	6	51049650	C	0.352667	-0.0173
polygenic_bmi	rs912715	6	51078305	G	0.370449	0.0193
polygenic_bmi	rs2465031	6	51148435	C	0.612616	0.0206
polygenic_bmi	rs12207675	6	76237741	C	0.0982218	-0.0268
polygenic_bmi	rs1377982	6	81351477	T	0.0694327	-0.032
polygenic_bmi	rs200810	6	97922184	C	0.38569	-0.0177
polygenic_bmi	rs785145	6	114650655	G	0.393311	-0.0224
polygenic_bmi	rs9401060	6	118561348	G	0.507197	-0.0165
polygenic_bmi	rs7745728	6	119081474	A	0.34801	-0.0177
polygenic_bmi	rs2884239	6	120128002	T	0.681626	-0.0242
polygenic_bmi	rs9374842	6	120185665	T	0.770533	0.0194
polygenic_bmi	rs11154518	6	130313733	A	0.558002	-0.0231
polygenic_bmi	rs9483083	6	130416949	A	0.211262	0.0235
polygenic_bmi	rs13201877	6	137675541	G	0.133362	0.0282
polygenic_bmi	rs9364552	6	160782934	C	0.519475	-0.0174
polygenic_bmi	rs9364687	6	163817911	T	0.435648	-0.02
polygenic_bmi	rs4723626	7	4362226	G	0.819221	-0.0239
polygenic_bmi	rs10499694	7	50614173	G	0.489839	-0.0168
polygenic_bmi	rs6946693	7	70153068	T	0.703641	0.0182
polygenic_bmi	rs1167827	7	75163169	G	0.532176	0.0234
polygenic_bmi	rs2245368	7	76608143	T	0.7663	-0.0344
polygenic_bmi	rs3930017	7	76720582	G	0.623624	0.0194
polygenic_bmi	rs11505821	7	76818677	T	0.0808637	0.0436
polygenic_bmi	rs2040933	7	124042325	G	0.829805	-0.0315
polygenic_bmi	rs1593312	7	131584453	G	0.762489	-0.0201
polygenic_bmi	rs929354	7	157045557	T	0.616003	0.0232
polygenic_bmi	rs609792	8	9819890	C	0.734547	-0.0204
polygenic_bmi	rs4123853	8	14091025	T	0.34949	0.021
polygenic_bmi	rs6990042	8	14173974	T	0.557578	-0.0193
polygenic_bmi	rs17546848	8	25325343	A	0.369602	-0.0216
polygenic_bmi	rs7012923	8	33630937	C	0.546994	-0.0198
polygenic_bmi	rs13278035	8	49509249	G	0.0635055	-0.0352
polygenic_bmi	rs1593374	8	64845851	T	0.0254022	-0.0499
polygenic_bmi	rs6994670	8	65191812	G	0.0516511	-0.0502
polygenic_bmi	rs2588785	8	76636191	A	0.294666	-0.0246
polygenic_bmi	rs16907751	8	81375457	T	0.11812	-0.0474
polygenic_bmi	rs2458413	8	105359432	T	0.552921	-0.0162
polygenic_bmi	rs2278491	8	117656871	T	0.146486	-0.0281
polygenic_bmi	rs3802177	8	118185025	A	0.292549	0.0183
polygenic_bmi	rs7830341	8	128109930	A	0.0516511	-0.0684
polygenic_bmi	rs4740619	9	15634326	C	0.472058	-0.0198
polygenic_bmi	rs2183825	9	28412375	C	0.30398	0.0197
polygenic_bmi	rs883431	9	86867036	T	0.201948	0.0243
polygenic_bmi	rs3211670	9	91927126	A	0.084674	0.0362
polygenic_bmi	rs6477670	9	111470049	A	0.162151	0.0292
polygenic_bmi	rs10760280	9	126112812	C	0.409822	-0.0181
polygenic_bmi	rs10732392	9	129396037	G	0.878493	0.04
polygenic_bmi	rs11793604	9	129791911	G	0.19348	-0.0204
polygenic_bmi	rs2270204	9	131042734	G	0.292972	0.022
polygenic_bmi	rs7087943	10	2276838	C	0.0927966	0.0379
polygenic_bmi	rs10733758	10	61882880	A	0.611346	-0.0205
polygenic_bmi	rs17094222	10	102395440	C	0.215495	0.0307
polygenic_bmi	rs4075098	10	102411943	T	0.249365	-0.0217
polygenic_bmi	rs743572	10	104597152	G	0.417866	0.0199
polygenic_bmi	rs11191582	10	104913653	A	0.103726	0.0316
polygenic_bmi	rs10128255	10	114742835	A	0.637172	-0.0219
polygenic_bmi	rs7903146	10	114758349	T	0.272227	-0.0294
polygenic_bmi	rs3763791	10	129877567	A	0.199831	0.0288
polygenic_bmi	rs10540	11	494662	A	0.120237	-0.0282
polygenic_bmi	rs12419694	11	598033	T	0.207028	-0.0206
polygenic_bmi	rs1557765	11	17403639	C	0.647756	0.0179
polygenic_bmi	rs7124442	11	27677041	T	0.719306	-0.0325
polygenic_bmi	rs6265	11	27679916	T	0.201101	-0.0466
polygenic_bmi	rs607987	11	30223574	A	0.625741	-0.0238
polygenic_bmi	rs12801812	11	43860390	T	0.0190517	0.0732
polygenic_bmi	rs2176598	11	43864278	C	0.751058	-0.0237
polygenic_bmi	rs7114704	11	47293457	T	0.0622354	0.0444
polygenic_bmi	rs4752979	11	47339180	G	0.235817	-0.0199
polygenic_bmi	rs11604680	11	47457539	G	0.34547	0.0277
polygenic_bmi	rs1391576	11	51394932	T	0.121084	0.033
polygenic_bmi	rs11607976	11	69279111	T	0.292972	-0.0219
polygenic_bmi	rs3740643	11	69282036	A	0.563506	-0.021
polygenic_bmi	rs7123876	11	72444583	C	0.230313	0.0226
polygenic_bmi	rs321358	11	110995971	G	0.149026	0.0256
polygenic_bmi	rs1816537	11	112968651	C	0.506351	0.022
polygenic_bmi	rs3781987	11	114110847	A	0.125741	0.0377
polygenic_bmi	rs12286929	11	115022404	G	0.514395	0.0222
polygenic_bmi	rs4245116	11	133256561	C	0.548688	-0.0215
polygenic_bmi	rs11611246	12	939480	T	0.201101	0.0241
polygenic_bmi	rs11170468	12	39430048	C	0.205758	-0.02
polygenic_bmi	rs11181001	12	41948196	G	0.531753	-0.0196
polygenic_bmi	rs7308779	12	42289719	C	0.660034	-0.02
polygenic_bmi	rs11168854	12	49485373	G	0.382303	0.0184
polygenic_bmi	rs7138803	12	50247468	A	0.373836	0.0273
polygenic_bmi	rs423934	12	50277412	C	0.694327	0.0185
polygenic_bmi	rs12815528	12	81520197	T	0.465707	-0.0208
polygenic_bmi	rs9507136	13	24229353	A	0.318374	-0.0213
polygenic_bmi	rs1006353	13	28047269	G	0.713378	-0.0213
polygenic_bmi	rs2504236	13	28613298	T	0.570703	-0.0204
polygenic_bmi	rs10492681	13	40807483	C	0.274767	0.0235
polygenic_bmi	rs12429545	13	54102206	A	0.138019	0.0348
polygenic_bmi	rs1927850	13	54111175	A	0.420406	-0.0184
polygenic_bmi	rs1979557	13	59893391	G	0.480102	0.0209
polygenic_bmi	rs1441264	13	79580919	A	0.612193	0.0176
polygenic_bmi	rs9634489	13	97049004	G	0.519475	0.0197
polygenic_bmi	rs10132280	14	25928179	A	0.287045	-0.0289
polygenic_bmi	rs17110049	14	25992612	C	0.177815	-0.0267
polygenic_bmi	rs12885454	14	29736838	A	0.362405	-0.0188
polygenic_bmi	rs10134820	14	30501885	T	0.0431837	0.047
polygenic_bmi	rs9322955	14	35975341	G	0.426334	-0.0171
polygenic_bmi	rs2370895	14	79502215	T	0.349704	-0.0212
polygenic_bmi	rs17109256	14	79939993	A	0.1884	0.0355
polygenic_bmi	rs8017761	14	79957976	T	0.413209	0.0214
polygenic_bmi	rs3783890	14	93790276	C	0.202371	-0.0231
polygenic_bmi	rs7143963	14	103304425	T	0.173158	0.0262
polygenic_bmi	rs12434218	14	104074921	A	0.267993	0.0244
polygenic_bmi	rs12900158	15	47879627	T	0.0177815	-0.0829
polygenic_bmi	rs3736485	15	51748610	G	0.513971	-0.0167
polygenic_bmi	rs12148412	15	68078179	T	0	-0.0323
polygenic_bmi	rs4776970	15	68080886	T	0.393311	-0.0282
polygenic_bmi	rs9930893	16	3625448	C	0.510584	0.0183
polygenic_bmi	rs758747	16	3627358	T	0.279424	0.0259
polygenic_bmi	rs3810813	16	3639827	A	0.0618644	0.0378
polygenic_bmi	rs2108430	16	3738078	T	0.291279	0.024
polygenic_bmi	rs2531992	16	4021734	G	0.835309	0.0233
polygenic_bmi	rs2531982	16	4033097	G	0.241744	0.0217
polygenic_bmi	rs2601791	16	4043175	G	0.555885	0.0228
polygenic_bmi	rs2306769	16	4746783	T	0.00296359	0.1785
polygenic_bmi	rs4985155	16	15129459	G	0.335309	-0.0212
polygenic_bmi	rs9938501	16	19917810	T	0.423793	-0.0217
polygenic_bmi	rs12446632	16	19935389	A	0.130821	-0.0385
polygenic_bmi	rs3888190	16	28889486	A	0.348434	0.035
polygenic_bmi	rs4788115	16	28998111	A	0.154107	-0.0287
polygenic_bmi	rs9925964	16	31129895	G	0.389077	-0.0184
polygenic_bmi	rs2908871	16	49055361	C	0.600339	-0.0212
polygenic_bmi	rs8044002	16	53676273	A	0.838273	-0.0564
polygenic_bmi	rs1477199	16	53712135	G	0.133362	0.0293
polygenic_bmi	rs4386132	16	53759123	T	0.0609653	-0.0496
polygenic_bmi	rs7203521	16	53769293	A	0.583404	0.0405
polygenic_bmi	rs16952482	16	53771583	C	0.106689	0.0326
polygenic_bmi	rs7186521	16	53792922	G	0.46486	0.0323
polygenic_bmi	rs1421085	16	53800954	C	0.390347	0.084
polygenic_bmi	rs11075986	16	53805344	G	0.102032	-0.0426
polygenic_bmi	rs2058908	16	53806145	C	0.756139	0.0691
polygenic_bmi	rs10521307	16	53865701	G	0.277307	-0.0197
polygenic_bmi	rs6499653	16	53877592	C	0.721846	-0.0311
polygenic_bmi	rs7197983	16	53903689	G	0.426334	-0.0182
polygenic_bmi	rs233520	16	66282156	C	0.726503	-0.0238
polygenic_bmi	rs9914578	17	2005136	G	0.206181	0.0264
polygenic_bmi	rs391300	17	2216258	C	0.610923	-0.0187
polygenic_bmi	rs1000940	17	5283252	G	0.314987	0.0184
polygenic_bmi	rs4986044	17	21261560	T	0.473751	-0.0168
polygenic_bmi	rs1106908	17	34942595	A	0.450889	-0.018
polygenic_bmi	rs8075393	17	78594754	T	0.07663	-0.0288
polygenic_bmi	rs12939549	17	78611724	G	0.419983	-0.0206
polygenic_bmi	rs7226371	18	1850771	G	0.141829	0.0264
polygenic_bmi	rs4327120	18	36532976	C	0.101185	-0.0398
polygenic_bmi	rs12956855	18	52766165	A	0.65326	-0.0216
polygenic_bmi	rs7243357	18	56883319	G	0.187553	-0.0254
polygenic_bmi	rs4395179	18	57722591	A	0.389077	0.0253
polygenic_bmi	rs4940929	18	57803890	G	0.62066	0.0285
polygenic_bmi	rs6567160	18	57829135	C	0.242168	0.0546
polygenic_bmi	rs9947301	18	57869590	T	0.07663	-0.0335
polygenic_bmi	rs12956917	18	57939790	G	0.229467	-0.0218
polygenic_bmi	rs9675886	18	57969322	G	0.259949	0.0349
polygenic_bmi	rs1943226	18	58035204	G	0.081287	0.0378
polygenic_bmi	rs9947450	18	58052665	T	0.0325995	-0.0619
polygenic_bmi	rs17710386	18	63461201	C	0.348434	0.0181
polygenic_bmi	rs11659458	18	73500114	G	0.696867	-0.0238
polygenic_bmi	rs497785	18	76747412	A	0.0512278	-0.0445
polygenic_bmi	rs8113263	19	13179662	A	0.050381	0.0586
polygenic_bmi	rs9636202	19	18449238	A	0.292125	-0.0235
polygenic_bmi	rs17513613	19	30286822	C	0.301016	0.0191
polygenic_bmi	rs29943	19	34308210	C	0.666808	0.0183
polygenic_bmi	rs2287019	19	46202172	T	0.204911	-0.0386
polygenic_bmi	rs3810291	19	47569003	A	0.627011	0.0277
polygenic_bmi	rs10424953	19	47705283	A	0.285775	-0.0236
polygenic_bmi	rs11084065	19	51766417	G	0.501693	-0.0179
polygenic_bmi	rs912107	20	1272686	C	0.134632	-0.0372
polygenic_bmi	rs2145270	20	6621685	T	0.649026	0.0177
polygenic_bmi	rs2903940	20	45796660	G	0.510584	-0.0173
polygenic_bmi	rs4809832	20	49938057	T	0.19094	0.0234
polygenic_bmi	rs427943	21	46570896	C	0.555461	0.0251
polygenic_bmi	rs8142495	22	40581822	G	0.600339	-0.0187
polygenic_bmi	rs733381	22	40669648	G	0.215495	-0.0226

## Sheet: Homocysteine
profile	rsid	chr	pos	altAllele	altFreq
polygenic_homocysteine	rs1801133	1	11856378	A	0.245407
polygenic_homocysteine	rs1801131	1	11854476	G	0.249401
Rules for computing the homocysteine polygenic score are defined below:
rs1801133	rs1801131	value
G/G	T/T	Low
G/G	G/T	Low
G/G	G/G	Moderate
A/G	T/T	Moderate
A/G	G/T	Moderate
A/G	G/G	Moderate
A/A	T/T	High
A/A	G/T	High
A/A	G/G	High
