# Supplementary material for: Genetic Predisposition Impacts Clinical Changes in a Lifestyle Coaching Program
Source: Sci Rep. 2019 May 2;9:6805. doi: 10.1038/s41598-019-43058-0 (PMC6497671; doi:10.1038/s41598-019-43058-0)
Supplement: Supplementary file 3 — Supplementary Tables 1 2 3 [file 41598_2019_43058_MOESM3_ESM.xlsx]

## Sheet: Demographics
Demographic characteristics of the entire study population
	Mean/Count	SD/Percentage
age	47.65	11.62
Female	1468	60.02
Male	978	39.98
Race
"asian"	211	0.0890295
afro-caribbean	1	0.04
american indian or alaska native	4	0.17
ashkenazi jewish	47	1.98
asian	72	3.04
black or african-american	53	2.24
east asian	75	3.16
hispanic latino or spanish origin	104	4.39
middle eastern or north african	14	0.59
native hawaiian or other pacific islander	13	0.55
other	55	2.32
sephardic jewish	3	0.13
south asian	64	2.7
white	1865	0.78692
race not reported	76	NA
total race reported	2370	1
Chemistry analysis	1966	0.803761
Saliva anlaysis	279	0.114064
Blood pressure analysis	1702	0.69583
Weight analysis	2280	0.932134
Waist circumference analysis	1299	0.531071
Overall unique participants across analyses	2446	1
Those taking:
Blood sugar medication (chemistry analysis only)	76	3.89
Cholesterol lowering medication (chemistry analysis only)	247	12.65

## Sheet: Table2 longitudinal results
TABLE 2: Longitudinal changes from generalized linear mixed model analyses for the entire study population
Clinical Marker	Baseline Strata	N	Adj 6 mo △	Adj 12 mo △
Cardiovascular Markers
HDL cholesterol, mg/dL	All	1710	0.142 (-0.382, 0.665)	-0.166 (-1.255, 0.922)
	Low	189	3.038 (1.549, 4.526)	3.319 (-0.015, 6.654)
	Normal	1521	-0.295 (-0.847, 0.257)	-0.671 (-1.813, 0.471)
HDL particle number, umol/L	All	1272	-0.56 (-0.845, -0.275)	-0.731 (-1.325, -0.136)
	Low	345	1.336 (0.815, 1.857)	2.192 (1.043, 3.342)
	Normal	927	-1.255 (-1.573, -0.937)	-1.722 (-2.392, -1.051)
Homocysteine, umol/L	All	1509	-0.253 (-0.422, -0.085)	-0.381 (-0.684, -0.078)
	Normal	1229	0.092 (-0.078, 0.261)	-0.018 (-0.328, 0.291)
	High	280	-4.037 (-4.41, -3.663)	-4.591 (-5.292, -3.89)
LDL cholesterol, mg/dL	All	1702	-2.471 (-3.777, -1.164)	-1.351 (-4.03, 1.329)
	Normal	546	6.335 (4.173, 8.497)	6.583 (1.953, 11.213)
	High	1156	-6.726 (-8.231, -5.22)	-5.283 (-8.414, -2.151)
LDL particle number, nmol/L	All	1272	5.295 (-16.326, 26.916)	17.335 (-25.894, 60.563)
	Normal	347	81.331 (41.463, 121.199)	73.88 (-6.19, 153.951)
	High	925	-24.521 (-49.252, 0.21)	-8.321 (-59.065, 42.424)
LDL size, nm	All	1266	0 (-0.027, 0.028)	0.009 (-0.048, 0.067)
	Low	165	0.33 (0.26, 0.4)	0.23 (0.06, 0.4)
	Normal	1101	-0.048 (-0.076, -0.02)	-0.021 (-0.079, 0.038)
LDL small particle number, nmol/L	All	1272	0.875 (-8.317, 10.068)	-3.52 (-21.228, 14.188)
	Normal	846	11.299 (2.035, 20.563)	1.975 (-15.362, 19.312)
	High	426	-129.391 (-176.844, -81.939)	-59.442 (-151.118, 32.234)
Oxidized LDL cholesterol, U/L	All	988	-1.702 (-2.873, -0.532)	-5.621 (-7.571, -3.67)
	Normal	755	2.079 (0.912, 3.246)	-0.942 (-3.078, 1.194)
	High	233	-14.867 (-16.824, -12.909)	-17.131 (-21.51, -12.751)
Total cholesterol, mg/dL	All	1710	-3.279 (-4.804, -1.753)	-2.323 (-5.4, 0.754)
	Normal	902	4.182 (2.225, 6.139)	5.733 (1.52, 9.946)
	High	806	-11.733 (-13.813, -9.652)	-11.055 (-15.25, -6.861)
Triglycerides, mg/dL	All	1710	-3.415 (-5.028, -1.801)	-2.972 (-5.964, 0.021)
	Normal	1481	-1.018 (-2.553, 0.517)	-1.075 (-3.914, 1.764)
	High	229	-52.529 (-60.553, -44.506)	-42.639 (-57.012, -28.266)
Insulin Resistance Markers
Adiponectin, ug/mL	All	1538	0.012 (-0.109, 0.132)	-0.001 (-0.249, 0.248)
	Low	357	0.102 (-0.039, 0.244)	0.093 (-0.241, 0.427)
	Normal	955	-0.5 (-0.753, -0.247)	-0.584 (-0.987, -0.182)
	High	226	-4.63 (-5.731, -3.529)	-4.786 (-6.595, -2.977)
Gamma-glutamyl transpeptidase (GGT), U/L	All	1811	-0.501 (-0.781, -0.221)	-0.665 (-1.21, -0.119)
	Normal	1743	-0.424 (-0.687, -0.161)	-0.527 (-1.04, -0.014)
	High	68	-34.462 (-40.86, -28.063)	-49.796 (-59.789, -39.803)
Glucose, mg/dL	All	1879	0.048 (-0.378, 0.474)	0.097 (-0.715, 0.908)
	Normal	1575	0.888 (0.453, 1.324)	0.922 (0.099, 1.744)
	High	304	-5.806 (-6.934, -4.678)	-5.786 (-7.962, -3.611)
Hemoglobin A1c, %	All	1881	-0.122 (-0.135, -0.11)	-0.205 (-0.231, -0.179)
	Normal	1205	-0.078 (-0.093, -0.063)	-0.176 (-0.208, -0.144)
	High	676	-0.21 (-0.23, -0.19)	-0.273 (-0.314, -0.233)
HOMA-IR	All	1878	0.033 (-0.011, 0.077)	0.032 (-0.052, 0.117)
	Normal	1401	0.089 (0.043, 0.134)	0.056 (-0.03, 0.142)
	High	477	-0.887 (-1.097, -0.677)	-0.562 (-0.908, -0.216)
Insulin, uIU/mL	All	1877	0.144 (-0.037, 0.325)	0.158 (-0.192, 0.508)
	Normal	1398	0.272 (0.085, 0.459)	0.122 (-0.241, 0.485)
	High	455	-3.816 (-4.597, -3.034)	-2.726 (-3.952, -1.5)
Inflammatory Markers
CRP, mg/dL	All	1963	0.048 (0.016, 0.08)	0.066 (0.011, 0.121)
	Normal	907	0.16 (0.102, 0.217)	0.199 (0.089, 0.309)
	High	1056	-0.521 (-0.777, -0.264)	-0.618 (-1.078, -0.158)
Il-6, pg/mL	All	834	0.126 (0.011, 0.241)	-0.088 (-0.292, 0.117)
Il-8, pg/mL	All	1339	-0.689 (-1.42, 0.041)	-1.582 (-2.931, -0.233)
TNF-alpha, pg/mL	All	1337	0.034 (-0.006, 0.075)	0.199 (0.111, 0.287)
	Normal	1234	0.035 (-0.003, 0.072)	0.254 (0.166, 0.342)
	High	103	-1.475 (-1.814, -1.137)	-1.342 (-1.802, -0.882)
Total neutrophils, %	All	1956	-0.86 (-1.25, -0.47)	-1.065 (-1.826, -0.305)
Stress Markers
DHEA, ng/mL	All	179	0.176 (-0.597, 0.949)	-0.875 (-1.839, 0.089)
Morning cortisol, ng/mL	All	279	-0.763 (-2.05, 0.523)	0.278 (-0.65, 1.206)
Noon cortisol, ng/mL	All	279	-0.264 (-0.745, 0.217)	-0.154 (-0.477, 0.17)
	Normal	212	0.186 (-0.315, 0.688)	0.049 (-0.236, 0.335)
	High	55	-2.166 (-3.108, -1.224)	-1.998 (-3.133, -0.862)
Evening cortisol, ng/mL	All	279	-0.341 (-0.642, -0.041)	-0.113 (-0.333, 0.106)
	Normal	209	-0.004 (-0.264, 0.257)	0.119 (-0.073, 0.311)
	High	61	-1.743 (-2.424, -1.061)	-1.965 (-2.59, -1.341)
Night cortisol, ng/mL	All	278	-0.143 (-0.396, 0.11)	-0.077 (-0.241, 0.086)
	Normal	184	0.028 (-0.171, 0.227)	0.202 (0.038, 0.367)
	High	90	-0.567 (-1.07, -0.064)	-0.98 (-1.341, -0.62)
Nutritional Markers
Ferritin, ng/mL	All	1599	-1.539 (-3.181, 0.104)	-8.411 (-11.833, -4.989)
	Low	300	5.212 (3.74, 6.685)	4.793 (0.525, 9.061)
	Normal	1112	-7.181 (-9.496, -4.867)	-11.732 (-15.671, -7.793)
	High	187	-40.563 (-56.402, -24.724)	-68.759 (-97.466, -40.052)
Hematocrit, %	All	1961	-0.092 (-0.214, 0.03)	-0.166 (-0.403, 0.071)
	Normal	1869	-0.093 (-0.216, 0.03)	-0.202 (-0.44, 0.036)
	High	57	-3.313 (-4.079, -2.547)	-3.044 (-4.171, -1.917)
Hemoglobin, g/dL	All	1961	-0.015 (-0.057, 0.026)	-0.027 (-0.108, 0.053)
	Low	67	0.876 (0.66, 1.091)	1.013 (0.607, 1.418)
	Normal	1887	-0.03 (-0.071, 0.011)	-0.04 (-0.122, 0.041)
Magnesium, mg/dL	All	917	0.009 (-0.004, 0.023)	0.019 (-0.002, 0.04)
Mean corpuscular volume (MCV), fL	All	1961	0.253 (0.117, 0.388)	0.181 (-0.104, 0.465)
	Normal	1811	0.234 (0.102, 0.365)	0.187 (-0.087, 0.46)
	High	107	-1.078 (-1.581, -0.575)	-1.971 (-3.015, -0.927)
Mercury, ug/L	All	944	0.053 (-0.058, 0.164)	-0.013 (-0.14, 0.114)
	Normal	789	0.08 (-0.024, 0.184)	0.041 (-0.08, 0.161)
	High	155	-3.651 (-4.711, -2.591)	-4.06 (-5.813, -2.307)
Methylmalonic acid (MMA), nmol/L	All	1412	-5.125 (-8.739, -1.511)	-10.407 (-15.826, -4.987)
	Normal	1361	-2.553 (-5.777, 0.672)	-8.149 (-12.991, -3.306)
	High	51	-299.963 (-336.773, -263.152)	-282.343 (-333.568, -231.118)
Omega 3 index, %	All	1446	1.55 (1.456, 1.644)	1.49 (1.292, 1.688)
	Low	1165	1.738 (1.641, 1.834)	1.652 (1.406, 1.898)
	Normal	281	0.85 (0.656, 1.044)	0.285 (-0.253, 0.822)
Vitamin D, ng/mL	All	1961	8.132 (7.403, 8.862)	8.665 (7.185, 10.145)
	Low	882	12.794 (11.823, 13.765)	13.048 (11, 15.095)
	Normal	1071	4.091 (3.199, 4.982)	4.599 (2.699, 6.499)
Zinc (red blood cell), ug/dL	All	1080	34.585 (17.395, 51.775)	106.087 (55.57, 156.603)
	Low	66	233.368 (179.029, 287.706)	361.998 (191.594, 532.401)
	Normal	924	62.162 (44.491, 79.832)	138.873 (87.438, 190.308)
	High	90	-187.008 (-241.093, -132.924)	343.598 (-60.471, 747.667)
Blood Pressure & Anthropometrics
Diastolic, mmHg	All	1702	-1.838 (-2.357, -1.319)	-1.739 (-2.731, -0.747)
	Normal	1016	0.553 (-0.072, 1.178)	-0.083 (-1.342, 1.176)
	High	686	-5.645 (-6.389, -4.901)	-4.87 (-6.441, -3.299)
Systolic, mmHg	All	1702	-2.291 (-3.03, -1.552)	-1.628 (-3.026, -0.23)
	Normal	757	2.388 (1.339, 3.437)	3.232 (1.12, 5.343)
	High	945	-5.53 (-6.445, -4.615)	-4.815 (-6.668, -2.962)
Waist circumference, in	All	1299	-1.184 (-1.384, -0.985)	-1.608 (-1.984, -1.232)
	Normal	702	-0.351 (-0.608, -0.095)	-0.772 (-1.284, -0.259)
	High	597	-2.142 (-2.407, -1.878)	-2.626 (-3.106, -2.147)
Body Mass Index (BMI), kg/m2	All	2280	-0.625 (-0.672, -0.578)	-0.569 (-0.662, -0.477)
	Normal	810	-0.219 (-0.296, -0.141)	0.022 (-0.129, 0.173)
	Overweight	755	-0.541 (-0.619, -0.464)	-0.53 (-0.683, -0.377)
	Obese	701	-1.111 (-1.19, -1.031)	-1.238 (-1.395, -1.081)
Weight, lbs	All	2280	-4.039 (-4.346, -3.732)	-3.691 (-4.294, -3.087)
	Normal	810	-1.467 (-1.974, -0.961)	0.001 (-0.989, 0.991)
	Overweight	755	-3.515 (-4.025, -3.005)	-3.551 (-4.553, -2.548)
	Obese	701	-7.082 (-7.602, -6.562)	-7.718 (-8.747, -6.689)
			22

## Sheet: Supplementary Table1
SUPPLEMENTARY TABLE 1: Clinical characteristics of the study population
Clinical Marker	N	Mean (SD) Baseline	Mean (SD) Latest	% OOR Baseline	% OOR Latest	△ OOR
Liver and Kidney Markers
Albumin/globulin (A/G) ratio	2086	1.8 (0.3)	1.9 (0.3)	0.084372	0.111218	0.0268456
Alanine transaminase (ALT), IU/L	2086	22.1 (12.8)	22.2 (11.6)	0.0790988	0.071908	-0.0071908
Alkaline phosphatase, IU/L	2086	65 (19.8)	63 (19.3)	0.0599233	0.0709492	0.0110259
Aspartate transaminase (ASAT), IU/L	2086	21.2 (7.4)	21.9 (8.8)	0.0186961	0.0249281	0.00623202
Creatinine, mg/dL	2086	0.8 (0.2)	0.9 (0.2)	0.0618408	0.0556088	-0.00623202
Glomerular filtration rate (GFR), mL/min/1.73	2086	91.5 (15.2)	92.1 (14.7)	NA	NA	NA
Urea nitrogen, mg/dL	2086	13.9 (3.7)	14 (3.8)	NA	NA	NA
Urea nitrogen/creatinine ratio	2086	16.8 (4.4)	16.8 (4.5)	NA	NA	NA
Uric acid, mg/dL	2084	5.3 (1.4)	5.3 (1.3)	0.0359885	0.03119	-0.00479846
Cardiovascular Markers
HDL cholesterol, mg/dL	1809	63.2 (19.2)	63 (18.9)	0.0790492	0.0790492	0
HDL particle number, μmol/L	1371	34.3 (6)	34 (5.9)	0.269876	0.283735	0.0138585
Homocysteine, μmol/L	1572	10.3 (3.2)	9.5 (2.6)	0.0776081	0.0305344	-0.0470738
LDL cholesterol, mg/dL	1801	116.6 (33.5)	115 (32)	0.685175	0.676291	-0.00888395
LDL particle number, nmol/L	1371	1315.2 (464.6)	1306.4 (459.2)	0.738147	0.738147	0
LDL size, nm	1365	21.2 (0.5)	21.2 (0.5)	0.128938	0.105495	-0.0234432
LDL small particle number, nmol/L	1371	459.3 (340.9)	439.5 (330.8)	0.334792	0.309993	-0.0247994
Oxidized LDL cholesterol, U/L	1055	48 (15.9)	45.2 (14.5)	0.235071	0.165877	-0.0691943
Total cholesterol, mg/dL	1809	200.1 (37.2)	197.2 (36.2)	0.474848	0.447208	-0.0276396
Triglycerides, mg/dL	1809	101.6 (55)	95.7 (50.2)	0.135434	0.115533	-0.0199005
Insulin Resistance Markers
Adiponectin, μg/mL	1618	8.8 (6.9)	8.6 (6.1)	NA	NA	NA
Gamma-glutamyl transpeptidase (GGT), U/L	1946	23.3 (20)	21.2 (18)	0.0421377	0.0303186	-0.0118191
Glucose, mg/dL	1990	91.8 (10)	91.8 (10.3)	0.159296	0.171859	0.0125628
Hemoglobin A1c, %	1992	5.5 (0.4)	5.4 (0.4)	0.275602	0.226406	-0.0491968
HOMA-IR	1990	2.4 (2.8)	2.2 (2)	NA	NA	NA
Insulin, μIU/mL	1989	10.1 (8.9)	9.3 (7)	0.0558069	0.0598291	0.00402212
Inflammatory Markers
CRP, mg/dL	1584	2.6 (5.8)	2.2 (3.1)	0.232955	0.213384	-0.0195707
Il-6, pg/mL	816	2.6 (22.2)	2.9 (23.8)	0.0159314	0.0147059	-0.00122549
Il-8, pg/mL	817	14.3 (19.6)	12.9 (27.4)	0.0244798	0.0122399	-0.0122399
TNF-alpha, pg/mL	815	1.1 (6.2)	1.7 (15.3)	0.0196319	0.0159509	-0.00368098
Total neutrophils, %	2079	57.2 (8.9)	55.5 (8.8)	NA	NA	NA
Stress Markers
DHEA, ng/mL	174	7.2 (5.8)	6.9 (6.2)	NA	NA	NA
Morning cortisol, ng/mL	335	7.6 (20.2)	7.4 (14.8)	0.238806	0.244776	0.00597015
Noon cortisol, ng/mL	335	2.6 (2.2)	2.5 (1.5)	0.226866	0.256716	0.0298507
Evening cortisol, ng/mL	335	1.7 (1.9)	1.6 (1)	0.235821	0.238806	0.00298507
Night cortisol, ng/mL	334	1.1 (1.3)	1 (0.8)	0.329341	0.338323	0.00898204
Nutritional Markers
Arachidonic acid, % by wt	1578	10.6 (1.7)	10.8 (1.7)	NA	NA	NA
DHA, % by wt	1578	2.7 (0.8)	3.2 (0.8)	NA	NA	NA
DPA, % by wt	1578	1.1 (0.2)	1.3 (0.3)	NA	NA	NA
EPA, % by wt	1578	0.8 (0.4)	1.3 (0.7)	NA	NA	NA
Ferritin, ng/mL	1688	129.9 (134.6)	117.8 (111.3)	0.187204	0.126185	-0.061019
Hematocrit, %	2084	42.2 (3.6)	41.9 (3.2)	0.03119	0.0143954	-0.0167946
Hemoglobin, g/dL	2084	14 (1.3)	14.1 (1.2)	0.0220729	0.012476	-0.00959693
Linoleic acid, % by wt	1578	25.8 (2.7)	25.6 (2.6)	NA	NA
Magnesium, mg/dL	996	2 (0.2)	2.1 (0.2)	0.0220884	0.0240964	0.00200803
Mean corpuscular volume (MCV), fL	2084	90.4 (5.4)	90.2 (4.8)	0.106046	0.0628599	-0.0431862
Mercury, μg/L	1035	3.2 (4.6)	2.8 (3.3)	0.021256	0.00676329	-0.0144928
Methylmalonic acid (MMA), nmol/L	1436	171.2 (108.2)	152.8 (65.2)	0.0327298	0.0097493	-0.0229805
Omega 3 index, %	1578	4.5 (1.3)	5.8 (1.6)	0.81052	0.424588	-0.385932
Vitamin D, ng/mL	2085	33.7 (14.7)	40.8 (14.3)	0.447962	0.204317	-0.243645
Zinc (red blood cell), μg/dL	559	1339 (255.2)	1387.8 (214)	0.159213	0.166369	0.00715564
Blood Pressure & Anthropometrics
Diastolic, mmHg	1804	76.7 (10.3)	74.3 (10.1)	0.402439	0.295455	-0.106984
Systolic, mmHg	1804	122.7 (14.7)	120.8 (14.1)	0.562084	0.502217	-0.059867
Body Mass Index (BMI), kg/m2	2355	28.2 (6.4)	27.6 (6.1)	0.645011	0.601274	-0.0437367
Waist circumference, in	1325	37.3 (7.4)	36.1 (7.7)	0.417358	0.320755	-0.0966038
Weight, lbs	2355	181.9 (44.8)	178.1 (42.7)	0.645011	0.601274	-0.0437367

## Sheet: Supplementary Table2
SUPPLEMENTARY TABLE 2: Longitudinal changes from generalized linear mixed model analyses stratified by baseline range
Clinical Marker	Baseline Stratum	Range	N	Adj 6 mo △	6 mo p-value	6 mo p-value_adj	Adj 12 mo △	12 mo p-value	12 mo p-value_adj
Liver and Kidney Markers
Albumin/globulin (A/G) ratio	All		2086	-0.01 (-0.03, 0.00)	0.0511	0.0693	0.05 (0.02, 0.07)	1.94e-05	5.06e-05
	Normal	>= 1.20 and <= 2.20	1910	0.01 (0.00, 0.03)	0.0515	0.0693	0.06 (0.04, 0.08)	1e-08	3.66e-08
	High	> 2.20	169	-0.23 (-0.28, -0.19)	4.34e-28	2.13e-27	-0.09 (-0.16, -0.02)	0.0113	0.0195
Alanine transaminase (ALT), IU/L	All		2086	0.00 (-0.38, 0.37)	0.983	0.983	-0.21 (-0.81, 0.38)	0.486	0.545
	Normal	<= 44.00 (M); <= 32.00 (F)	1921	0.51 (0.16, 0.86)	0.00411	0.00658	0.40 (-0.16, 0.95)	0.166	0.212
	High	> 44.00 (M); > 32.00 (F)	165	-17.47 (-20.06, -14.87)	9.92e-40	6.04e-39	-20.36 (-23.87, -16.86)	5.05e-30	4.62e-29
Alkaline phosphatase, IU/L	All		2086	-1.99 (-2.5, -1.49)	1.07e-14	3.79e-14	-2.26 (-3.16, -1.35)	1.01e-06	3.07e-06
	Low	< 39.00	91	0.80 (-1.47, 3.08)	0.488	0.546	1.39 (-3.25, 6.03)	0.558	0.621
	Normal	>= 39.00 and <= 117.00	1961	-1.93 (-2.44, -1.42)	1.18e-13	4.07e-13	-2.20 (-3.11, -1.29)	1.99e-06	5.78e-06
Aspartate transaminase (ASAT), IU/L	All		2086	0.14 (-0.15, 0.44)	0.345	0.409	0.36 (-0.12, 0.84)	0.143	0.191
Creatinine, mg/dL	All		2086	0.01 (0.00, 0.01)	0.000234	0.000415	0.02 (0.01, 0.03)	8.84e-06	2.41e-05
	Low	< 0.76 (M); < 0.57 (F)	79	0.06 (0.04, 0.08)	4.1e-07	1.01e-06	0.09 (0.05, 0.12)	1.56e-05	4.17e-05
	Normal	>= 0.76 and <= 1.27 (M); >= 0.57 and <= 1.00 (F)	1957	0.01 (0.00, 0.01)	0.000729	0.00126	0.02 (0.01, 0.02)	8.82e-05	0.000217
	High	> 1.27 (M); >1.00 (F)	50	-0.07 (-0.10, -0.04)	6.45e-07	1.56e-06	-0.04 (-0.10, 0.02)	0.201	0.249
Glomerular filtration rate (GFR), mL/min/1.73	All		2086	-1.10 (-1.59, -0.62)	7.12e-06	1.49e-05	-2.42 (-3.23, -1.61)	4.81e-09	1.81e-08
Urea nitrogen, mg/dL	All		2086	0.35 (0.17, 0.53)	0.00011	0.000207	0.31 (0.02, 0.60)	0.0333	0.0514
Urea nitrogen/creatinine ratio	All		2086	0.24 (0.01, 0.46)	0.0376	0.0524	0.02 (-0.34, 0.38)	0.911	0.918
Uric acid, mg/dL	All		2084	-0.04 (-0.08, 0.00)	0.0353	0.0502	-0.08 (-0.14, -0.01)	0.0199	0.0328
	Normal	>= 3.70 and <= 8.60 (M); >= 2.50 and <= 7.10 (F)	2009	-0.02 (-0.06, 0.02)	0.428	0.489	-0.05 (-0.12, 0.02)	0.151	0.197
	High	> 8.60 (M); > 7.10 (F)	65	-0.90 (-1.11, -0.69)	1.47e-16	5.38e-16	-1.05 (-1.40, -0.70)	3.85e-09	1.49e-08
Cardiovascular Markers
HDL cholesterol, mg/dL	All		1809	0.23 (-0.27, 0.73)	0.373	0.434	-0.40 (-1.28, 0.48)	0.375	0.439
	Low	<= 39.00	143	2.75 (1.01, 4.50)	0.00198	0.0033	2.97 (-0.42, 6.35)	0.0857	0.119
	Normal	> 39.00	1666	-0.04 (-0.56, 0.48)	0.87	0.891	-0.73 (-1.63, 0.18)	0.115	0.157
HDL particle number, μmol/L	All		1371	-0.45 (-0.72, -0.18)	0.00102	0.00172	-0.48 (-0.93, -0.03)	0.0367	0.056
	Low	< 30.50	370	1.39 (0.88, 1.89)	7.73e-08	1.98e-07	1.75 (0.87, 2.62)	9.24e-05	0.000223
	Normal	>= 30.50	1001	-1.13 (-1.44, -0.82)	4.25e-13	1.43e-12	-1.33 (-1.84, -0.82)	3.16e-07	1.04e-06
Homocysteine, μmol/L	All		1572	-0.17 (-0.34, -0.01)	0.0434	0.0598	-0.36 (-0.61, -0.12)	0.00333	0.006
	Normal	<= 15.00	1450	0.14 (-0.02, 0.30)	0.0869	0.109	0.01 (-0.22, 0.25)	0.903	0.918
	High	> 15.00	122	-4.43 (-4.96, -3.91)	4.11e-62	3.76e-61	-5.04 (-5.93, -4.16)	6.75e-29	4.8e-28
LDL cholesterol, mg/dL	All		1801	-2.58 (-3.84, -1.33)	5.37e-05	0.000106	-3.26 (-5.44, -1.09)	0.00321	0.00587
	Normal	<= 99.00	567	6.36 (4.23, 8.48)	4.43e-09	1.26e-08	5.26 (1.68, 8.85)	0.00403	0.00716
	High	> 99.00	1234	-6.81 (-8.27, -5.36)	4.16e-20	1.72e-19	-7.32 (-9.95, -4.70)	4.62e-08	1.6e-07
LDL particle number, nmol/L	All		1371	-0.42 (-20.83, 19.99)	0.968	0.976	-13.20 (-46.81, 20.42)	0.442	0.5
	Normal	< 1000.00	359	80.02 (40.97, 119.07)	5.91e-05	0.000115	63.89 (2.95, 124.83)	0.0399	0.0594
	High	>= 1000.00	1012	-29.70 (-53.11, -6.29)	0.0129	0.0194	-40.76 (-80.46, -1.07)	0.0442	0.065
LDL size, nm	All		1365	0.00 (-0.03, 0.02)	0.869	0.891	0.07 (0.03, 0.11)	0.00166	0.00312
	Low	<= 20.50	176	0.32 (0.25, 0.39)	3.99e-20	1.7e-19	0.41 (0.30, 0.52)	1.58e-13	8.8e-13
	Normal	> 20.50	1189	-0.05 (-0.08, -0.02)	0.000191	0.000344	0.02 (-0.03, 0.07)	0.39	0.445
LDL small particle number, nmol/L	All		1371	-0.89 (-9.87, 8.09)	0.846	0.881	-15.09 (-28.95, -1.24)	0.0327	0.0511
	Normal	<= 527.00	912	9.67 (0.63, 18.70)	0.0359	0.0506	-6.51 (-20.09, 7.07)	0.348	0.412
	High	> 527.00	459	-127.87 (-174.16, -81.57)	6.19e-08	1.62e-07	-158.36 (-225.66, -91.07)	3.98e-06	1.13e-05
Oxidized LDL cholesterol, U/L	All		1055	-2.33 (-3.49, -1.17)	8.41e-05	0.000161	-5.52 (-7.09, -3.95)	6.09e-12	3e-11
	Normal	< 60.00	807	1.73 (0.51, 2.95)	0.00542	0.00846	-1.16 (-2.79, 0.48)	0.164	0.212
	High	>= 60.00	248	-15.38 (-17.31, -13.45)	8.08e-55	6.89e-54	-18.32 (-21.56, -15.09)	1.23e-28	8.31e-28
Total cholesterol, mg/dL	All		1809	-3.40 (-4.87, -1.93)	5.73e-06	1.22e-05	-4.91 (-7.40, -2.42)	0.00011	0.000257
	Normal	>= 100.00 and < 200.00	950	4.22 (2.30, 6.14)	1.59e-05	3.22e-05	3.78 (0.51, 7.05)	0.0235	0.0372
	High	>= 200.00	859	-11.96 (-13.98, -9.95)	3.06e-31	1.63e-30	-14.83 (-18.40, -11.27)	3.49e-16	2.13e-15
Triglycerides, mg/dL	All		1809	-3.69 (-5.23, -2.15)	2.64e-06	6.15e-06	-4.71 (-7.14, -2.28)	0.000145	0.000331
	Normal	<= 149.00	1564	-1.32 (-2.79, 0.15)	0.0783	0.102	-2.77 (-5.08, -0.46)	0.0187	0.0315
	High	> 149.00	245	-53.60 (-61.34, -45.86)	5.67e-42	3.63e-41	-46.26 (-58.55, -33.96)	1.65e-13	8.8e-13
Insulin Resistance Markers
Adiponectin, μg/mL	All		1618	0.01 (-0.11, 0.12)	0.904	0.918	0.02 (-0.15, 0.18)	0.852	0.893
Gamma-glutamyl transpeptidase (GGT), U/L	All		1946	-0.51 (-0.78, -0.24)	0.000175	0.00032	-0.79 (-1.21, -0.37)	0.000246	0.000543
	Normal	<= 65.0 (M); <= 60.0 (F)	1864	-0.43 (-0.68, -0.18)	0.000846	0.00144	-0.67 (-1.07, -0.28)	0.000927	0.00188
	High	> 65.0 (M); > 60.0 (F)	82	-29.99 (-35.75, -24.24)	1.83e-24	8.35e-24	-38.17 (-44.8, -31.54)	1.52e-29	1.21e-28
Glucose, mg/dL	All		1990	0.13 (-0.28, 0.54)	0.531	0.58	0.56 (-0.09, 1.22)	0.0903	0.124
	Normal	>= 65.00 and <= 99.00	1673	0.94 (0.53, 1.36)	8.8e-06	1.82e-05	1.38 (0.70, 2.05)	6.24e-05	0.000156
	High	> 99.00	317	-5.67 (-6.77, -4.57)	5.43e-24	2.4e-23	-5.37 (-7.02, -3.72)	1.65e-10	7.05e-10
Hemoglobin A1c, %	All		1992	-0.12 (-0.13, -0.11)	6.46e-90	6.36e-89	-0.20 (-0.22, -0.18)	5.86e-83	7.5e-81
	Normal	>= 4.80 and <= 5.60	1443	-0.07 (-0.09, -0.06)	7.63e-25	3.62e-24	-0.16 (-0.19, -0.14)	5.56e-41	7.11e-40
	High	> 5.60	527	-0.22 (-0.24, -0.20)	3.24e-91	3.46e-90	-0.26 (-0.30, -0.23)	4.42e-44	6.29e-43
HOMA-IR	All		1990	0.02 (-0.03, 0.06)	0.467	0.529	0.02 (-0.05, 0.08)	0.638	0.704
Insulin, μIU/mL	All		1989	0.06 (-0.11, 0.23)	0.49	0.546	0.06 (-0.22, 0.34)	0.655	0.711
	Normal	>= 2.60 and <= 24.90	1878	0.04 (-0.13, 0.21)	0.613	0.665	-0.02 (-0.30, 0.26)	0.887	0.909
	High	> 24.90	81	-10.99 (-14.2, -7.77)	2.1e-11	6.72e-11	-8.17 (-13.09, -3.25)	0.00113	0.00222
Inflammatory Markers
CRP, mg/dL	All		1584	0.06 (0.02, 0.09)	0.0026	0.00427	0.03 (-0.02, 0.09)	0.251	0.301
	Normal	<= 3.00	1215	0.10 (0.06, 0.15)	3.1e-06	6.97e-06	0.06 (0.00, 0.12)	0.0638	0.0918
	High	> 3.00	369	-1.75 (-2.34, -1.17)	5.11e-09	1.42e-08	-2.88 (-3.64, -2.13)	6.43e-14	3.74e-13
Il-6, pg/mL	All		816	0.14 (0.02, 0.26)	0.0233	0.0339	-0.13 (-0.34, 0.09)	0.247	0.299
Il-8, pg/mL	All		817	-0.87 (-1.85, 0.11)	0.0804	0.104	-2.09 (-3.86, -0.33)	0.02	0.0328
TNF-alpha, pg/mL	All		815	0.07 (0.00, 0.13)	0.0344	0.0494	0.22 (0.09, 0.35)	0.000947	0.00189
Total neutrophils, %	All		2079	-0.69 (-1.06, -0.32)	0.000284	0.000498	-0.93 (-1.53, -0.33)	0.00236	0.00437
Stress Markers
DHEA, ng/mL	All		174	0.40 (-0.46, 1.26)	0.365	0.429	-0.93 (-1.93, 0.06)	0.0656	0.0933
Morning cortisol, ng/mL	All		335	-0.57 (-1.83, 0.69)	0.379	0.436	0.13 (-1.15, 1.40)	0.847	0.893
	Low	< 3.70	52	2.21 (0.47, 3.95)	0.0129	0.0194	2.97 (1.57, 4.37)	3.21e-05	8.21e-05
	Normal	>= 3.70 and <= 9.50	255	-1.14 (-1.92, -0.37)	0.00362	0.00587	-0.06 (-0.78, 0.67)	0.877	0.905
Noon cortisol, ng/mL	All		335	-0.26 (-0.72, 0.21)	0.276	0.334	-0.16 (-0.43, 0.11)	0.239	0.292
	Normal	>= 1.20 and <= 3.00	259	0.17 (-0.32, 0.65)	0.497	0.548	0.02 (-0.22, 0.26)	0.858	0.893
	High	> 3.00	60	-1.97 (-2.92, -1.02)	5e-05	0.0001	-2.35 (-3.3, -1.39)	1.39e-06	4.13e-06
Evening cortisol, ng/mL	All		335	-0.27 (-0.56, 0.02)	0.0685	0.0914	-0.04 (-0.23, 0.14)	0.646	0.706
	Normal	>= 0.60 and <= 1.90	256	0.04 (-0.21, 0.30)	0.739	0.775	0.19 (0.03, 0.35)	0.022	0.0357
	High	> 1.90	69	-1.65 (-2.31, -0.99)	9.39e-07	2.23e-06	-1.99 (-2.54, -1.44)	1.72e-12	8.79e-12
Night cortisol, ng/mL	All		334	-0.17 (-0.41, 0.07)	0.175	0.215	-0.09 (-0.23, 0.04)	0.178	0.223
	Normal	>= 0.40 and <= 1.00	224	0.04 (-0.16, 0.24)	0.717	0.758	0.15 (0.02, 0.28)	0.0231	0.037
	High	> 1.00	104	-0.44 (-0.93, 0.06)	0.0845	0.108	-1.06 (-1.36, -0.75)	1.42e-11	6.5e-11
Nutritional Markers
Arachidonic acid, % by wt	All		1578	0.05 (-0.04, 0.15)	0.281	0.337	0.32 (0.16, 0.48)	0.000101	0.000239
DHA, % by wt	All		1578	0.67 (0.62, 0.71)	1.46e-192	4.67e-191	0.53 (0.45, 0.61)	1.2e-40	1.39e-39
DPA, % by wt	All		1578	0.21 (0.19, 0.22)	1.32e-179	2.42e-178	0.21 (0.19, 0.24)	1e-60	4.27e-59
EPA, % by wt	All		1578	0.65 (0.61, 0.69)	9.14e-232	3.9e-230	0.59 (0.51, 0.66)	1.61e-50	3.44e-49
Ferritin, ng/mL	All		1688	-1.30 (-2.88, 0.29)	0.109	0.135	-7.88 (-10.67, -5.09)	3.17e-08	1.13e-07
	Low	< 30.00 (M); < 15.00 (F)	109	8.36 (6.43, 10.29)	2.16e-17	8.38e-17	9.56 (4.38, 14.75)	0.000303	0.000658
	Normal	>= 30.00 and <= 400.00 (M); >= 15.00 and <= 150.00 (F)	1372	-1.39 (-2.93, 0.14)	0.0758	0.1	-4.41 (-6.89, -1.93)	0.00049	0.00103
	High	> 400.00 (M); > 150.00 (F)	207	-38.62 (-53.49, -23.75)	3.56e-07	8.94e-07	-59.81 (-83.31, -36.31)	6.12e-07	1.91e-06
Hematocrit, %	All		2084	-0.02 (-0.14, 0.09)	0.683	0.735	-0.13 (-0.33, 0.06)	0.169	0.215
Hemoglobin, g/dL	All		2084	-0.01 (-0.05, 0.03)	0.701	0.748	-0.05 (-0.11, 0.02)	0.149	0.196
Linoleic acid, % by wt	All		1578	-0.18 (-0.32, -0.05)	0.00849	0.0131	-0.17 (-0.39, 0.05)	0.137	0.184
Magnesium, mg/dL	All		996	0.01 (0.00, 0.03)	0.0872	0.109	0.01 (0.00, 0.03)	0.0692	0.0973
Mean corpuscular volume (MCV), fL	All		2084	0.39 (0.25, 0.52)	1.06e-08	2.89e-08	0.44 (0.21, 0.67)	0.000214	0.00048
	Low	< 79.00	52	4.55 (3.76, 5.34)	1.41e-29	7.23e-29	5.20 (3.57, 6.84)	4.61e-10	1.84e-09
	Normal	>= 79.00 and <= 97.00	1863	0.32 (0.19, 0.46)	2.82e-06	6.45e-06	0.38 (0.15, 0.61)	0.00144	0.00275
	High	> 97.00	169	-1.06 (-1.51, -0.61)	4.57e-06	9.92e-06	-1.53 (-2.39, -0.67)	0.000486	0.00103
Mercury, μg/L	All		1035	0.06 (-0.05, 0.17)	0.266	0.325	-0.04 (-0.14, 0.05)	0.38	0.439
Methylmalonic acid (MMA), nmol/L	All		1436	-4.57 (-8.17, -0.96)	0.013	0.0194	-12.31 (-16.83, -7.79)	9.67e-08	3.26e-07
Omega 3 index, %	All		1578	1.52 (1.43, 1.61)	1.16e-250	7.41e-249	1.30 (1.14, 1.45)	4.68e-62	3e-60
	Low	<= 5.40	1279	1.69 (1.60, 1.79)	6.59e-293	8.43e-291	1.53 (1.34, 1.71)	5.53e-59	1.77e-57
	Normal	> 5.40	299	0.80 (0.61, 0.99)	6.2e-17	2.33e-16	0.24 (-0.15, 0.62)	0.227	0.279
Vitamin D, ng/mL	All		2085	7.92 (7.24, 8.60)	3.93e-114	4.57e-113	7.71 (6.56, 8.87)	3.93e-39	4.19e-38
	Low	< 30	928	12.60 (11.67, 13.54)	4.13e-154	5.28e-153	11.74 (10.14, 13.34)	5.76e-47	9.22e-46
	Normal	>= 30.00 and <= 100.00	1151	3.91 (3.06, 4.77)	1.91e-19	7.63e-19	3.92 (2.39, 5.44)	5.12e-07	1.64e-06
Zinc (red blood cell), μg/dL	All		559	33.76 (10.45, 57.08)	0.00454	0.00717	86.05 (-4.93, 177.03)	0.0638	0.0918
	Normal	>= 822.00 and <= 1571.00	470	74.01 (50.12, 97.89)	1.26e-09	3.75e-09	125.40 (36.47, 214.34)	0.00572	0.01
	High	> 1571.00	85	-173.44 (-227.95, -118.93)	4.48e-10	1.36e-09	78.02 (-369.45, 525.49)	0.733	0.788
Blood Pressure & Anthropometrics
Diastolic, mmHg	All		1804	-1.77 (-2.26, -1.28)	2.03e-12	6.66e-12	-1.23 (-1.98, -0.47)	0.00139	0.0027
	Normal	< 80.00	1078	0.71 (0.11, 1.31)	0.0213	0.0313	0.47 (-0.57, 1.50)	0.377	0.439
	High	>= 80.00	726	-5.56 (-6.26, -4.85)	9.11e-54	7.29e-53	-3.93 (-5.06, -2.80)	8.64e-12	4.1e-11
Systolic, mmHg	All		1804	-2.29 (-2.99, -1.58)	1.87e-10	5.83e-10	-1.34 (-2.40, -0.27)	0.0137	0.0233
	Normal	< 120.00	790	2.40 (1.38, 3.42)	4.02e-06	8.88e-06	1.71 (0.09, 3.33)	0.0385	0.0579
	High	>= 120.00	1014	-5.38 (-6.25, -4.51)	9.46e-34	5.51e-33	-3.23 (-4.60, -1.85)	4.56e-06	1.27e-05
Body Mass Index (BMI), kg/m2	All		2355	-0.65 (-0.70, -0.61)	1.1e-171	1.76e-170	-0.52 (-0.61, -0.43)	1.39e-29	1.18e-28
	Normal	>= 18.50 and < 25.00	836	-0.22 (-0.30, -0.14)	1.21e-08	3.23e-08	0.03 (-0.12, 0.17)	0.739	0.788
	Overweight	>= 25.00 and < 30.00	781	-0.58 (-0.66, -0.51)	7.45e-51	5.02e-50	-0.48 (-0.63, -0.33)	2.11e-10	8.7e-10
	Obese	>= 30.00	723	-1.16 (-1.24, -1.08)	7.41e-188	1.9e-186	-1.17 (-1.33, -1.02)	8.08e-51	2.07e-49
Waist circumference, in	All		1325	-1.18 (-1.37, -0.99)	1.47e-32	8.17e-32	-1.59 (-1.93, -1.25)	5.18e-20	3.31e-19
	Normal	<= 40.00 (M); <= 35.00 (F)	772	-0.47 (-0.72, -0.22)	0.000175	0.00032	-0.76 (-1.20, -0.32)	0.000781	0.00161
	High	> 40.00 (M); > 35.00 (F)	553	-2.08 (-2.35, -1.81)	5.04e-51	3.8e-50	-2.67 (-3.14, -2.20)	6.31e-29	4.75e-28
Weight, lbs	All		2355	-4.22 (-4.51, -3.92)	7.05e-171	1e-169	-3.38 (-3.96, -2.80)	3.27e-30	3.22e-29
	Normal	BMI >= 18.50 and < 25.00	836	-1.48 (-1.97, -0.99)	3.64e-09	1.06e-08	0.03 (-0.92, 0.99)	0.946	0.946
	Overweight	BMI >= 25.00 and < 30.00	781	-3.78 (-4.27, -3.28)	6.7e-51	4.77e-50	-3.25 (-4.21, -2.28)	4.51e-11	1.99e-10
	Obese	BMI >= 30.00	723	-7.40 (-7.90, -6.89)	7.27e-182	1.55e-180	-7.40 (-8.39, -6.41)	2.13e-48	3.89e-47
Ranges sex-specific where indicated, M: male, F: female; Bolded values indicate p-value<0.05; Red values indicate p-value_adj>=0.05

## Sheet: Supplementary Table3
SUPPLEMENTARY TABLE 3: Effects of genetics on baseline measures and on longitudinal changes of clinical markers
Clinical Marker	Genetic Feature	Baseline Percent Variation Explained	Genotype
				Difference at Baseline	Difference at Baseline p-value	Difference at Baseline p-value_adj	Difference in Longitudinal △	Difference in Longitudinal △ p-value	Difference in Longitudinal △ p-value_adj
LDL-C	LDL-C PGS	0.111	Q1	-15.74 (-18.80, -12.59)	1.12209e-22	2.13e-21	-3.82 (-5.92, -1.72)	0.000365909	0.00676
			Q2/Q3	Ref	NA	NA	Ref	NA	NA
			Q4	13.69 (10.16, 17.22)	2.8625e-14	2.72e-13	-0.91 (-3.00, 1.18)	0.39	0.62
Total Cholesterol	Total Cholesterol PGS	0.087	Q1	-13.82 (-17.42, -10.22)	5.46e-14	4.15e-13	-4.32 (-6.77, -1.88)	0.000534	0.00676
			Q2/Q3	Ref	NA	NA	Ref	NA	NA
			Q4	15.79 (11.95, 19.64)	8.19e-16	1.04e-14	-0.61 (-3.04, 1.81)	0.62	0.81
HDL-C	HDL-C PGS	0.069	Q1	-6.02 (-7.75, -4.28)	1.0805e-11	5.13e-11	-0.58 (-1.47, 0.32)	0.21	0.46
			Q2/Q3	Ref	NA	NA	Ref	NA	NA
			Q4	6.67 (4.79, 8.55)	3.57353e-12	1.94e-11	1.25 (0.38, 2.12)	0.00474873	0.0301
Triglycerides	Triglycerides PGS	0.039	Q1	-13.44 (-18.34, -8.55)	7.39795e-08	2.56e-07	-1.96 (-5.44, 1.52)	0.27	0.47
			Q2/Q3	Ref	NA	NA	Ref	NA	NA
			Q4	15.76 (9.62, 21.90)	4.93244e-07	1.56e-06	5.14 (1.68, 8.60)	0.00360194	0.0274
Waist Circumference (Females)	Waist Circumference PGS (Females)	0.032	Q1	-0.98 (-2.00, 0.04)	0.06	0.08	-0.37 (-0.80, 0.05)	0.09	0.36
			Q2/Q3	Ref	NA	NA	Ref	NA	NA
			Q4	1.98 (0.86, 3.10)	0.00054409	0.00115	-0.29 (-0.71, 0.13)	0.18	0.46
Waist Circumference (Males)	Waist Circumference PGS (Males)	0.018	Q1	-0.47 (-1.45, 0.51)	0.35	0.41	0.18 (-0.26, 0.62)	0.42	0.63
			Q2/Q3	Ref	NA	NA	Ref	NA	NA
			Q4	1.41 (0.34, 2.47)	0.01	0.015	0.04 (-0.39, 0.46)	0.86	0.88
BMI (Females)	BMI PGS (Females)	0.027	Q1	-1.39 (-2.19, -0.58)	0.000749445	0.015	0.04 (-0.10, 0.19)	0.56	0.75
			Q2/Q3	Ref	NA	NA	Ref	NA	NA
			Q4	1.71 (0.84, 2.58)	0.000121667	0.000308	0.09 (-0.05, 0.23)	0.19	0.46
BMI (Males)	BMI PGS (Males)	0.017	Q1	-0.22 (-0.90, 0.47)	0.53	0.58	0.02 (-0.14, 0.17)	0.83	0.88
			Q2/Q3	Ref	NA	NA	Ref	NA	NA
			Q4	1.33 (0.54, 2.13)	0.00105441	0.002	0.09 (-0.06, 0.25)	0.25	0.46
Homocysteine	Homocysteine PGS	0.007	Low	Ref	NA	NA	Ref	NA	NA
			Moderate	0.01 (-0.28, 0.30)	0.94	0.94	-0.19 (-0.39, 0.00)	0.05	0.28
			High	0.73 (0.20, 1.26)	0.01	0.012	-0.03 (-0.34, 0.28)	0.84	0.88
Arachidonic Acid	rs174537	0.138	TT	Ref	NA	NA	Ref	NA	NA
			GT	0.9 (0.65, 1.14)	3.58397e-13	2.27e-12	0.32 (0.12, 0.52)	0.00202278	0.02
			GG	1.83 (1.59, 2.08)	6.25783e-49	2.38e-47	0.63 (0.41, 0.85)	1.29949e-08	4.93e-07
EPA	rs174537	0.018	TT	Ref	NA	NA	Ref	NA	NA
			GT	0.11 (0.05, 0.17)	0.000243143	0.000577	0.05 (-0.04, 0.15)	0.26	0.46
			GG	0.17 (0.11, 0.23)	3.93479e-08	1.66e-07	0.07 (-0.02, 0.17)	0.14	0.46
DPA	rs174537	0.018	TT	Ref	NA	NA	Ref	NA	NA
			GT	0.05 (0.01, 0.09)	0.00909406	0.0144	0.02 (-0.01, 0.05)	0.25	0.46
			GG	0.09 (0.05, 0.12)	4.01868e-06	1.17e-05	0.01 (-0.02, 0.05)	0.44	0.64
Vitamin D	rs4588	0.015	GG	Ref	NA	NA	Ref	NA	NA
			GT	-1.81 (-2.97, -0.64)	0.00247479	0.00448	0.11 (-0.79, 1.00)	0.81	0.88
			TT	-6.01 (-8.17, -3.86)	4.60746e-08	1.75e-07	-1.68 (-3.43, 0.06)	0.06	0.28
hsCRP	rs1205	0.005	TT	Ref	NA	NA	Ref	NA	NA
			CT	0.55 (-0.04, 1.14)	0.07	0.09	0.05 (-0.31, 0.41)	0.79	0.88
			CC	0.89 (0.30, 1.47)	0.00295	0.00509	0.21 (-0.15, 0.58)	0.25	0.46
Systolic BP	rs699	0.001	AA	Ref	NA	NA	Ref	NA	NA
			AG	-0.61 (-2.11, 0.88)	0.42	0.47	0.12 (-0.91, 1.15)	0.82	0.88
			GG	-0.85 (-2.79, 1.09)	0.39	0.45	0.06 (-1.26, 1.38)	0.93	0.93
Diastolic BP	rs699	0	AA	Ref	NA	NA	Ref	NA	NA
			AG	-0.13 (-1.17, 0.91)	0.81	0.83	-0.24 (-0.97, 0.49)	0.53	0.74
			GG	0.24 (-1.16, 1.65)	0.73	0.78	-0.75 (-1.68, 0.18)	0.12	0.44
Bolded values indicate p-value<0.05; Red values indicate p-value_adj>=0.05

## Sheet: Sheet4
analyte	n	baseline_6	6 mo change	Est_6	L95_6	U95_6	p_6	12 mo change	Est_12	L95_12	U95_12	p_12
ADIPONECTIN__SERUM	1538	All	0.012 (-0.109, 0.132)	0.011892	-0.10869	0.132474	0.846728	-0.001 (-0.249, 0.248)	-0.000529694	-0.248843	0.247783	0.996664
ADIPONECTIN__SERUM	357	Low	0.102 (-0.039, 0.244)	0.102376	-0.0394157	0.244168	0.157031	0.093 (-0.241, 0.427)	0.0933007	-0.240889	0.427491	0.584247
ADIPONECTIN__SERUM	955	Normal	-0.5 (-0.753, -0.247)	-0.499994	-0.752584	-0.247404	0.000104593	-0.584 (-0.987, -0.182)	-0.584436	-0.986841	-0.182031	0.00441932
ADIPONECTIN__SERUM	226	High	-4.63 (-5.731, -3.529)	-4.63005	-5.73113	-3.52896	1.69919e-16	-4.786 (-6.595, -2.977)	-4.78614	-6.59532	-2.97696	2.15978e-07
ALAT__SGPT_	1963	All	0.12 (-0.267, 0.507)	0.119838	-0.267065	0.506742	0.543802	-0.218 (-0.952, 0.515)	-0.218429	-0.951957	0.515099	0.559465
ALAT__SGPT_	1824	Normal	0.654 (0.291, 1.018)	0.654383	0.290863	1.0179	0.000418408	0.5 (-0.193, 1.192)	0.499956	-0.19258	1.19249	0.157087
ALAT__SGPT_	139	High	-19.256 (-22.118, -16.393)	-19.2558	-22.1182	-16.3934	1.06985e-39	-23.363 (-27.784, -18.942)	-23.3631	-27.7845	-18.9418	3.89969e-25
ALKALINE_PHOSPHATASE	1963	All	-1.984 (-2.519, -1.449)	-1.98369	-2.51883	-1.44856	3.71892e-13	-1.911 (-3.056, -0.767)	-1.91113	-3.05558	-0.766676	0.00106429
ALKALINE_PHOSPHATASE	70	Low	1.142 (-1.481, 3.764)	1.14175	-1.48071	3.76421	0.393482	4.069 (-4.313, 12.451)	4.06903	-4.31282	12.4509	0.341361
ALKALINE_PHOSPHATASE	1871	Normal	-1.953 (-2.492, -1.414)	-1.95296	-2.49186	-1.41405	1.22259e-12	-1.831 (-2.975, -0.688)	-1.83114	-2.97457	-0.6877	0.00169669
ARACHIDONIC_ACID	1446	All	0.102 (0.002, 0.202)	0.102183	0.00222876	0.202138	0.0451058	0.415 (0.202, 0.627)	0.41467	0.20193	0.627409	0.000133267
ARACHIDONIC_ACID	1342	Normal	0.178 (0.078, 0.279)	0.178499	0.0782622	0.278736	0.000482574	0.508 (0.293, 0.723)	0.507885	0.292718	0.723051	3.72164e-06
ARACHIDONIC_ACID	81	High	-1.486 (-1.881, -1.091)	-1.48567	-1.88066	-1.09068	1.6806e-13	-1.101 (-2.028, -0.173)	-1.10074	-2.02813	-0.173349	0.0200013
ASAT__SGOT_	1963	All	0.155 (-0.155, 0.465)	0.154852	-0.154851	0.464555	0.327092	0.129 (-0.452, 0.71)	0.128677	-0.452405	0.709758	0.664273			analyte	n	baseline_6	Est_6	L95_6	U95_6	p_6	Est_12	L95_12	U95_12	p_12
A_G_RATIO	1963	All	-0.015 (-0.028, -0.001)	-0.0145725	-0.0278415	-0.00130357	0.0313569	-0.001 (-0.027, 0.025)	-0.000765904	-0.0269001	0.0253683	0.954195			systolic		All	-2.29087	-3.02999	-1.55176	1.24092e-09	-1.62785	-3.02565	-0.230049	0.0224578
A_G_RATIO	1820	Normal	0.01 (-0.003, 0.024)	0.0104571	-0.00287691	0.0237912	0.124272	0.02 (-0.007, 0.046)	0.0197109	-0.00682028	0.046242	0.145359			systolic		Normal	2.38784	1.33911	3.43657	8.09574e-06	3.23153	1.12027	5.34279	0.00270022
A_G_RATIO	138	High	-0.211 (-0.258, -0.164)	-0.210694	-0.25774	-0.163649	1.66721e-18	-0.12 (-0.212, -0.029)	-0.120453	-0.211606	-0.0292998	0.00959861			systolic		High	-5.53033	-6.44545	-4.61521	2.29376e-32	-4.81515	-6.66811	-2.9622	3.51994e-07
BUN_CREAT_RATIO	1963	All	0.269 (0.035, 0.502)	0.268713	0.0351552	0.50227	0.0241347	0.102 (-0.358, 0.561)	0.101733	-0.357755	0.561222	0.664327
BUN_CREAT_RATIO	1814	Normal	0.489 (0.254, 0.723)	0.488798	0.254283	0.723314	4.40514e-05	0.243 (-0.231, 0.718)	0.243249	-0.231143	0.717641	0.314902
BUN_CREAT_RATIO	149	High	-4.461 (-5.261, -3.661)	-4.4608	-5.26084	-3.66076	8.44666e-28	-4.491 (-5.938, -3.044)	-4.49099	-5.93807	-3.04391	1.18158e-09
CHOLESTEROL__TOTAL	1710	All	-3.279 (-4.804, -1.753)	-3.27851	-4.80401	-1.75301	2.52852e-05	-2.323 (-5.4, 0.754)	-2.32299	-5.39969	0.753713	0.13892
CHOLESTEROL__TOTAL	902	Normal	4.182 (2.225, 6.139)	4.18216	2.22526	6.13906	2.80557e-05	5.733 (1.52, 9.946)	5.73293	1.52021	9.94565	0.00764765
CHOLESTEROL__TOTAL	806	High	-11.733 (-13.813, -9.652)	-11.7325	-13.813	-9.65207	2.11983e-28	-11.055 (-15.25, -6.861)	-11.0554	-15.2504	-6.86054	2.39962e-07
CORTISOL_EVENING	279	All	-0.341 (-0.642, -0.041)	-0.341288	-0.641728	-0.040848	0.0259846	-0.113 (-0.333, 0.106)	-0.113296	-0.332759	0.106168	0.31163
CORTISOL_EVENING	209	Normal	-0.004 (-0.264, 0.257)	-0.00353449	-0.263919	0.25685	0.978775	0.119 (-0.073, 0.311)	0.118969	-0.0732864	0.311224	0.225191
CORTISOL_EVENING	61	High	-1.743 (-2.424, -1.061)	-1.74274	-2.4244	-1.06107	5.42035e-07	-1.965 (-2.59, -1.341)	-1.96518	-2.58979	-1.34057	6.98041e-10
CORTISOL_MORNING	279	All	-0.763 (-2.05, 0.523)	-0.763406	-2.04992	0.523112	0.244821	0.278 (-0.65, 1.206)	0.277974	-0.650142	1.20609	0.557193
CORTISOL_NIGHT	278	All	-0.143 (-0.396, 0.11)	-0.142756	-0.39558	0.110068	0.268429	-0.077 (-0.241, 0.086)	-0.0773807	-0.240608	0.0858469	0.35281
CORTISOL_NIGHT	184	Normal	0.028 (-0.171, 0.227)	0.0275508	-0.171429	0.22653	0.7861	0.202 (0.038, 0.367)	0.202453	0.0380463	0.366859	0.0157988
CORTISOL_NIGHT	90	High	-0.567 (-1.07, -0.064)	-0.567091	-1.06985	-0.0643287	0.0270537	-0.98 (-1.341, -0.62)	-0.980203	-1.34063	-0.619779	9.80613e-08
CORTISOL_NOON	279	All	-0.264 (-0.745, 0.217)	-0.264247	-0.745237	0.216744	0.281586	-0.154 (-0.477, 0.17)	-0.15363	-0.476797	0.169537	0.351467
CORTISOL_NOON	212	Normal	0.186 (-0.315, 0.688)	0.186229	-0.315058	0.687517	0.466534	0.049 (-0.236, 0.335)	0.0493918	-0.235834	0.334618	0.734307
CORTISOL_NOON	55	High	-2.166 (-3.108, -1.224)	-2.1658	-3.1077	-1.2239	6.58281e-06	-1.998 (-3.133, -0.862)	-1.99756	-3.13328	-0.861853	0.000566187
CREATININE_ENZ__SER	1963	All	0.007 (0.002, 0.012)	0.00712311	0.00236133	0.0118849	0.00336903	0.007 (-0.002, 0.017)	0.00725259	-0.00229834	0.0168035	0.136667
CREATININE_ENZ__SER	63	Low	0.058 (0.033, 0.082)	0.0576414	0.0329853	0.0822975	4.60475e-06	0.049 (-0.002, 0.101)	0.0493193	-0.00221804	0.100857	0.0607086
CREATININE_ENZ__SER	1860	Normal	0.007 (0.002, 0.011)	0.00672164	0.00197753	0.0114657	0.00548706	0.007 (-0.002, 0.017)	0.00708678	-0.00235934	0.0165329	0.141446
CRP_HIGH_SENSITIVITY	1963	All	0.048 (0.016, 0.08)	0.048178	0.0159645	0.0803916	0.00337557	0.066 (0.011, 0.121)	0.0661208	0.0112146	0.121027	0.0182608
CRP_HIGH_SENSITIVITY	907	Normal	0.16 (0.102, 0.217)	0.159819	0.102342	0.217296	5.04122e-08	0.199 (0.089, 0.309)	0.198966	0.0891847	0.308748	0.000382019
CRP_HIGH_SENSITIVITY	1056	High	-0.521 (-0.777, -0.264)	-0.52057	-0.777331	-0.263808	7.07584e-05	-0.618 (-1.078, -0.158)	-0.618448	-1.07844	-0.158458	0.00841045
DHA	1446	All	0.687 (0.64, 0.734)	0.686821	0.639785	0.733857	3.83907e-180	0.647 (0.546, 0.747)	0.646646	0.546483	0.746809	1.07134e-36
DHA	1347	Low	0.75 (0.703, 0.797)	0.749569	0.702618	0.79652	6.27541e-215	0.704 (0.603, 0.805)	0.703656	0.602798	0.804513	1.44867e-42
DHA	99	Normal	-0.177 (-0.345, -0.008)	-0.176773	-0.345373	-0.00817338	0.039881	-0.538 (-0.915, -0.162)	-0.538402	-0.914808	-0.161997	0.00505528
DHEA	179	All	0.176 (-0.597, 0.949)	0.176073	-0.596894	0.949041	0.655266	-0.875 (-1.839, 0.089)	-0.874661	-1.83852	0.0891986	0.0753082
DPA	1446	All	0.208 (0.193, 0.224)	0.208359	0.193081	0.223638	2.20875e-157	0.231 (0.198, 0.264)	0.230863	0.198176	0.263549	1.3973e-43
DPA	658	Low	0.282 (0.261, 0.302)	0.281579	0.260874	0.302285	1.60907e-156	0.313 (0.264, 0.362)	0.312858	0.263882	0.361834	5.78563e-36
DPA	788	Normal	0.148 (0.13, 0.167)	0.148464	0.129559	0.167369	1.84843e-53	0.159 (0.115, 0.203)	0.158772	0.114685	0.20286	1.6841e-12
EPA	1446	All	0.662 (0.62, 0.704)	0.661588	0.619513	0.703664	1.49707e-208	0.621 (0.517, 0.726)	0.62135	0.516878	0.725822	2.11468e-31
EPA	1373	Low	0.683 (0.64, 0.725)	0.682617	0.64015	0.725084	7.50721e-218	0.617 (0.505, 0.728)	0.616523	0.504669	0.728377	3.3297e-27
EPA	73	Normal	0.523 (0.327, 0.718)	0.522584	0.327443	0.717726	1.53145e-07	0.391 (-0.24, 1.023)	0.391118	-0.240347	1.02258	0.224761
FERRITIN	1599	All	-1.539 (-3.181, 0.104)	-1.53868	-3.18136	0.103998	0.0663756	-8.411 (-11.833, -4.989)	-8.41086	-11.8327	-4.98898	1.45349e-06
FERRITIN	300	Low	5.212 (3.74, 6.685)	5.21239	3.73973	6.68504	3.99981e-12	4.793 (0.525, 9.061)	4.79265	0.524664	9.06063	0.0277429
FERRITIN	1112	Normal	-7.181 (-9.496, -4.867)	-7.18149	-9.49622	-4.86676	1.19569e-09	-11.732 (-15.671, -7.793)	-11.7322	-15.6711	-7.79324	5.29053e-09
FERRITIN	187	High	-40.563 (-56.402, -24.724)	-40.5628	-56.4017	-24.724	5.18306e-07	-68.759 (-97.466, -40.052)	-68.7593	-97.4664	-40.0521	2.67256e-06
GFR__MDRD	1963	All	-0.991 (-1.49, -0.491)	-0.990927	-1.4904	-0.491459	0.000100866	-1.364 (-2.373, -0.355)	-1.36401	-2.37265	-0.355371	0.008037
GGT	1811	All	-0.501 (-0.781, -0.221)	-0.501105	-0.780814	-0.221396	0.00044589	-0.665 (-1.21, -0.119)	-0.664504	-1.21024	-0.118769	0.0170091
GGT	1743	Normal	-0.424 (-0.687, -0.161)	-0.423989	-0.687244	-0.160734	0.00159594	-0.527 (-1.04, -0.014)	-0.526705	-1.03965	-0.0137596	0.0441631
GGT	68	High	-34.462 (-40.86, -28.063)	-34.4617	-40.8601	-28.0634	4.7419e-26	-49.796 (-59.789, -39.803)	-49.796	-59.7893	-39.8027	1.56954e-22
GLUCOSE	1879	All	0.048 (-0.378, 0.474)	0.0484169	-0.377566	0.4744	0.823716	0.097 (-0.715, 0.908)	0.0965544	-0.714868	0.907977	0.815588
GLUCOSE	1575	Normal	0.888 (0.453, 1.324)	0.888391	0.452838	1.32394	6.39573e-05	0.922 (0.099, 1.744)	0.921592	0.0992402	1.74394	0.0280569
GLUCOSE	304	High	-5.806 (-6.934, -4.678)	-5.80607	-6.93384	-4.6783	6.09086e-24	-5.786 (-7.962, -3.611)	-5.78648	-7.96202	-3.61094	1.85711e-07
GLYCOHEMOGLOBIN_A1C	1881	All	-0.122 (-0.135, -0.11)	-0.122458	-0.13517	-0.109747	1.59787e-79	-0.205 (-0.231, -0.179)	-0.205118	-0.231039	-0.179198	2.97284e-54
GLYCOHEMOGLOBIN_A1C	1205	Normal	-0.078 (-0.093, -0.063)	-0.0777783	-0.0928479	-0.0627088	4.69511e-24	-0.176 (-0.208, -0.144)	-0.17624	-0.20819	-0.144289	3.05083e-27
GLYCOHEMOGLOBIN_A1C	676	High	-0.21 (-0.23, -0.19)	-0.209694	-0.229706	-0.189683	9.93068e-94	-0.273 (-0.314, -0.233)	-0.273451	-0.313791	-0.23311	2.80418e-40
HDL_CHOL_DIRECT	1710	All	0.142 (-0.382, 0.665)	0.141727	-0.381663	0.665117	0.595605	-0.166 (-1.255, 0.922)	-0.166425	-1.25508	0.922233	0.764464
HDL_CHOL_DIRECT	189	Low	3.038 (1.549, 4.526)	3.03762	1.54884	4.5264	6.36099e-05	3.319 (-0.015, 6.654)	3.31944	-0.0147964	6.65368	0.0510254
HDL_CHOL_DIRECT	1521	Normal	-0.295 (-0.847, 0.257)	-0.294731	-0.846908	0.257445	0.295489	-0.671 (-1.813, 0.471)	-0.671076	-1.81268	0.470524	0.249263
HDL_PARTICLE_NUMBER	1272	All	-0.56 (-0.845, -0.275)	-0.560251	-0.845329	-0.275174	0.000117235	-0.731 (-1.325, -0.136)	-0.730565	-1.32509	-0.136045	0.0160197
HDL_PARTICLE_NUMBER	345	Low	1.336 (0.815, 1.857)	1.33606	0.815434	1.85669	4.91107e-07	2.192 (1.043, 3.342)	2.1922	1.04264	3.34175	0.000185754
HDL_PARTICLE_NUMBER	927	Normal	-1.255 (-1.573, -0.937)	-1.25478	-1.57257	-0.936995	1.003e-14	-1.722 (-2.392, -1.051)	-1.72197	-2.39249	-1.05145	4.81916e-07
HEMATOCRIT	1961	All	-0.092 (-0.214, 0.03)	-0.092007	-0.21442	0.0304058	0.140715	-0.166 (-0.403, 0.071)	-0.166071	-0.403189	0.0710475	0.169845
HEMATOCRIT	1869	Normal	-0.093 (-0.216, 0.03)	-0.0933041	-0.216258	0.0296498	0.136928	-0.202 (-0.44, 0.036)	-0.2024	-0.440363	0.0355635	0.0955048
HEMATOCRIT	57	High	-3.313 (-4.079, -2.547)	-3.31323	-4.07943	-2.54703	2.34439e-17	-3.044 (-4.171, -1.917)	-3.04386	-4.17121	-1.91651	1.21027e-07
HEMOGLOBIN	1961	All	-0.015 (-0.057, 0.026)	-0.0154769	-0.0566602	0.0257065	0.461388	-0.027 (-0.108, 0.053)	-0.0270329	-0.107503	0.0534369	0.510264
HEMOGLOBIN	67	Low	0.876 (0.66, 1.091)	0.875503	0.660419	1.09059	1.48618e-15	1.013 (0.607, 1.418)	1.01279	0.607437	1.41814	9.72908e-07
HEMOGLOBIN	1887	Normal	-0.03 (-0.071, 0.011)	-0.0299389	-0.0711012	0.0112234	0.153996	-0.04 (-0.122, 0.041)	-0.0404811	-0.121609	0.0406466	0.328082
HOMA_IR	1878	All	0.033 (-0.011, 0.077)	0.0329547	-0.0110517	0.076961	0.142174	0.032 (-0.052, 0.117)	0.0324875	-0.0522688	0.117244	0.452494
HOMA_IR	1401	Normal	0.089 (0.043, 0.134)	0.0888693	0.0434732	0.134265	0.000124592	0.056 (-0.03, 0.142)	0.0557914	-0.0304795	0.142062	0.204973
HOMA_IR	477	High	-0.887 (-1.097, -0.677)	-0.88711	-1.09674	-0.677477	1.09498e-16	-0.562 (-0.908, -0.216)	-0.561785	-0.907959	-0.215611	0.00146916
HOMOCYSTEINE__SERUM	1509	All	-0.253 (-0.422, -0.085)	-0.253387	-0.421885	-0.0848898	0.00320455	-0.381 (-0.684, -0.078)	-0.38126	-0.684027	-0.0784939	0.0135834
HOMOCYSTEINE__SERUM	1229	Normal	0.092 (-0.078, 0.261)	0.0916882	-0.0780154	0.261392	0.289628	-0.018 (-0.328, 0.291)	-0.0182658	-0.32802	0.291489	0.907988
HOMOCYSTEINE__SERUM	280	High	-4.037 (-4.41, -3.663)	-4.03651	-4.41004	-3.66298	1.46209e-99	-4.591 (-5.292, -3.89)	-4.59103	-5.29219	-3.88987	1.06583e-37
IL_6	834	All	0.126 (0.011, 0.241)	0.12601	0.0114451	0.240575	0.031102	-0.088 (-0.292, 0.117)	-0.0875705	-0.292184	0.117043	0.401568
IL_8	1339	All	-0.689 (-1.42, 0.041)	-0.689372	-1.42017	0.0414317	0.0644799	-1.582 (-2.931, -0.233)	-1.58188	-2.93077	-0.232993	0.0215329
INSULIN	1877	All	0.144 (-0.037, 0.325)	0.144289	-0.0365657	0.325144	0.11789	0.158 (-0.192, 0.508)	0.158009	-0.192374	0.508392	0.376768
INSULIN	1398	Normal	0.272 (0.085, 0.459)	0.272178	0.0849579	0.459398	0.00438059	0.122 (-0.241, 0.485)	0.122103	-0.240652	0.484859	0.509432
INSULIN	455	High	-3.816 (-4.597, -3.034)	-3.81581	-4.59726	-3.03435	1.0646e-21	-2.726 (-3.952, -1.5)	-2.72585	-3.95169	-1.50001	1.31076e-05
LDL_CHOL_CALCULATION	1702	All	-2.471 (-3.777, -1.164)	-2.47058	-3.77744	-1.16371	0.000211189	-1.351 (-4.03, 1.329)	-1.35074	-4.03012	1.32864	0.323121
LDL_CHOL_CALCULATION	546	Normal	6.335 (4.173, 8.497)	6.33546	4.17345	8.49747	9.27981e-09	6.583 (1.953, 11.213)	6.583	1.95271	11.2133	0.00532759
LDL_CHOL_CALCULATION	1156	High	-6.726 (-8.231, -5.22)	-6.72578	-8.23135	-5.22022	2.0285e-18	-5.283 (-8.414, -2.151)	-5.28267	-8.41401	-2.15134	0.000944581
LDL_PARTICLE_NUMBER	1272	All	5.295 (-16.326, 26.916)	5.29478	-16.3264	26.9159	0.631246	17.335 (-25.894, 60.563)	17.3347	-25.894	60.5634	0.4319
LDL_PARTICLE_NUMBER	347	Normal	81.331 (41.463, 121.199)	81.3311	41.4629	121.199	6.37918e-05	73.88 (-6.19, 153.951)	73.8803	-6.1903	153.951	0.0705383
LDL_PARTICLE_NUMBER	925	High	-24.521 (-49.252, 0.21)	-24.5212	-49.2522	0.2099	0.0519764	-8.321 (-59.065, 42.424)	-8.3207	-59.0655	42.4241	0.747924
LDL_SIZE	1266	All	0 (-0.027, 0.028)	0.000293763	-0.0270655	0.027653	0.98321	0.009 (-0.048, 0.067)	0.00915196	-0.0482635	0.0665674	0.754724
LDL_SIZE	165	Low	0.33 (0.26, 0.4)	0.330187	0.259986	0.400388	3.01034e-20	0.23 (0.06, 0.4)	0.229752	0.0599178	0.399587	0.0080149
LDL_SIZE	1101	Normal	-0.048 (-0.076, -0.02)	-0.048138	-0.0761576	-0.0201184	0.000759248	-0.021 (-0.079, 0.038)	-0.0205267	-0.0792147	0.0381614	0.49302
LDL_SMALL	1272	All	0.875 (-8.317, 10.068)	0.875497	-8.31673	10.0677	0.851917	-3.52 (-21.228, 14.188)	-3.51998	-21.228	14.188	0.696832
LDL_SMALL	846	Normal	11.299 (2.035, 20.563)	11.2992	2.03515	20.5632	0.0168239	1.975 (-15.362, 19.312)	1.97515	-15.3621	19.3124	0.82331
LDL_SMALL	426	High	-129.391 (-176.844, -81.939)	-129.391	-176.844	-81.9387	9.07516e-08	-59.442 (-151.118, 32.234)	-59.442	-151.118	32.2336	0.203789
LINOLEIC_ACID	1446	All	-0.28 (-0.426, -0.134)	-0.279988	-0.426069	-0.133907	0.000172243	-0.378 (-0.671, -0.086)	-0.378075	-0.670592	-0.0855582	0.0113016
MAGNESIUM__SERUM	917	All	0.009 (-0.004, 0.023)	0.00926924	-0.00439793	0.0229364	0.183758	0.019 (-0.002, 0.04)	0.0193082	-0.00185222	0.0404685	0.073711
MCV	1961	All	0.253 (0.117, 0.388)	0.252528	0.117035	0.38802	0.000259273	0.181 (-0.104, 0.465)	0.18054	-0.103773	0.464852	0.213285
MCV	1811	Normal	0.234 (0.102, 0.365)	0.233838	0.102453	0.365223	0.000486045	0.187 (-0.087, 0.46)	0.18681	-0.0866296	0.460249	0.180565
MCV	107	High	-1.078 (-1.581, -0.575)	-1.0781	-1.58127	-0.574927	2.67596e-05	-1.971 (-3.015, -0.927)	-1.971	-3.0148	-0.927193	0.000214784
MERCURY__BLOOD	944	All	0.053 (-0.058, 0.164)	0.0528321	-0.0582817	0.163946	0.351379	-0.013 (-0.14, 0.114)	-0.0128313	-0.139706	0.114043	0.842874
MERCURY__BLOOD	789	Normal	0.08 (-0.024, 0.184)	0.0798861	-0.024292	0.184064	0.132853	0.041 (-0.08, 0.161)	0.0405677	-0.0803292	0.161465	0.510745
MERCURY__BLOOD	155	High	-3.651 (-4.711, -2.591)	-3.65111	-4.71107	-2.59114	1.46613e-11	-4.06 (-5.813, -2.307)	-4.06027	-5.81322	-2.30731	5.63219e-06
METHYLMALONIC_ACID	1412	All	-5.125 (-8.739, -1.511)	-5.1251	-8.73946	-1.51075	0.00544927	-10.407 (-15.826, -4.987)	-10.4066	-15.8265	-4.98666	0.000167719
METHYLMALONIC_ACID	1361	Normal	-2.553 (-5.777, 0.672)	-2.55279	-5.77708	0.67151	0.120717	-8.149 (-12.991, -3.306)	-8.1486	-12.9913	-3.30588	0.000973993
METHYLMALONIC_ACID	51	High	-299.963 (-336.773, -263.152)	-299.963	-336.773	-263.152	2.02373e-57	-282.343 (-333.568, -231.118)	-282.343	-333.568	-231.118	3.33121e-27
OMEGA_3_INDEX	1446	All	1.55 (1.456, 1.644)	1.55034	1.45639	1.6443	1.91303e-229	1.49 (1.292, 1.688)	1.49006	1.29241	1.68771	2.08477e-49
OMEGA_3_INDEX	1165	Low	1.738 (1.641, 1.834)	1.73761	1.64136	1.83387	3.19957e-274	1.652 (1.406, 1.898)	1.65208	1.40619	1.89798	1.33634e-39
OMEGA_3_INDEX	281	Normal	0.85 (0.656, 1.044)	0.850143	0.656075	1.04421	9.01167e-18	0.285 (-0.253, 0.822)	0.284808	-0.252651	0.822268	0.298983
OXLDL	988	All	-1.702 (-2.873, -0.532)	-1.70244	-2.87318	-0.531699	0.00437066	-5.621 (-7.571, -3.67)	-5.62058	-7.57139	-3.66978	1.633e-08
OXLDL	755	Normal	2.079 (0.912, 3.246)	2.07878	0.911662	3.24591	0.000481344	-0.942 (-3.078, 1.194)	-0.94248	-3.0785	1.19354	0.387149
OXLDL	233	High	-14.867 (-16.824, -12.909)	-14.8665	-16.8245	-12.9085	4.33044e-50	-17.131 (-21.51, -12.751)	-17.1306	-21.5103	-12.7509	1.77315e-14
TNF_ALPHA	1337	All	0.034 (-0.006, 0.075)	0.0344861	-0.00624968	0.0752218	0.0970621	0.199 (0.111, 0.287)	0.198909	0.110873	0.286944	9.49544e-06
TNF_ALPHA	1234	Normal	0.035 (-0.003, 0.072)	0.034756	-0.00284348	0.0723556	0.0700262	0.254 (0.166, 0.342)	0.253573	0.165597	0.341549	1.61224e-08
TNF_ALPHA	103	High	-1.475 (-1.814, -1.137)	-1.47523	-1.81374	-1.13671	1.32668e-17	-1.342 (-1.802, -0.882)	-1.34183	-1.8015	-0.882149	1.05733e-08
TOTAL_NEUTROPHILS	1956	All	-0.86 (-1.25, -0.47)	-0.860199	-1.25024	-0.470158	1.54262e-05	-1.065 (-1.826, -0.305)	-1.06522	-1.82575	-0.304687	0.00604796
TRIGLYCERIDES	1710	All	-3.415 (-5.028, -1.801)	-3.41457	-5.02824	-1.80091	3.36345e-05	-2.972 (-5.964, 0.021)	-2.97161	-5.96435	0.0211293	0.0516396
TRIGLYCERIDES	1481	Normal	-1.018 (-2.553, 0.517)	-1.01815	-2.55319	0.516879	0.1936	-1.075 (-3.914, 1.764)	-1.07487	-3.914	1.76425	0.45807
TRIGLYCERIDES	229	High	-52.529 (-60.553, -44.506)	-52.5294	-60.5527	-44.5062	1.08254e-37	-42.639 (-57.012, -28.266)	-42.6394	-57.0125	-28.2662	6.08387e-09
UREA_NITROGEN	1963	All	0.348 (0.164, 0.533)	0.34828	0.163726	0.532834	0.000216682	0.199 (-0.161, 0.559)	0.198708	-0.161395	0.558812	0.279463
URIC_ACID	1961	All	-0.026 (-0.067, 0.014)	-0.0263823	-0.0671665	0.0144019	0.20485	-0.024 (-0.105, 0.057)	-0.02438	-0.105263	0.0565027	0.554668
URIC_ACID	1893	Normal	-0.005 (-0.046, 0.037)	-0.00450814	-0.0455986	0.0365823	0.829742	-0.001 (-0.083, 0.08)	-0.00141379	-0.083278	0.0804504	0.972998
URIC_ACID	58	High	-0.815 (-1.038, -0.592)	-0.815003	-1.03797	-0.592041	7.81579e-13	-0.879 (-1.316, -0.442)	-0.878805	-1.31578	-0.441831	8.09023e-05
VITAMIN_D__25_OH_TOT	1961	All	8.132 (7.403, 8.862)	8.13232	7.4026	8.86205	9.1346e-106	8.665 (7.185, 10.145)	8.665	7.185	10.145	1.76066e-30
VITAMIN_D__25_OH_TOT	882	Low	12.794 (11.823, 13.765)	12.7936	11.8227	13.7645	4.51708e-147	13.048 (11, 15.095)	13.0477	11.0001	15.0952	8.51977e-36
VITAMIN_D__25_OH_TOT	1071	Normal	4.091 (3.199, 4.982)	4.09055	3.1991	4.982	2.39362e-19	4.599 (2.699, 6.499)	4.59892	2.6985	6.49934	2.10565e-06
ZINC	1080	All	34.585 (17.395, 51.775)	34.5851	17.3951	51.7751	8.03656e-05	106.087 (55.57, 156.603)	106.087	55.5698	156.603	3.85547e-05
ZINC	66	Low	233.368 (179.029, 287.706)	233.368	179.029	287.706	3.84689e-17	361.998 (191.594, 532.401)	361.998	191.594	532.401	3.13174e-05
ZINC	924	Normal	62.162 (44.491, 79.832)	62.1616	44.4912	79.8321	5.39374e-12	138.873 (87.438, 190.308)	138.873	87.4381	190.308	1.21079e-07
ZINC	90	High	-187.008 (-241.093, -132.924)	-187.008	-241.093	-132.924	1.2268e-11	343.598 (-60.471, 747.667)	343.598	-60.4706	747.667	0.0955847
diastolic	1702	All	-1.838 (-2.357, -1.319)	-1.83786	-2.35654	-1.31918	3.78945e-12	-1.739 (-2.731, -0.747)	-1.73881	-2.73065	-0.746966	0.000590301
diastolic	1016	Normal	0.553 (-0.072, 1.178)	0.553262	-0.0717548	1.17828	0.0827494	-0.083 (-1.342, 1.176)	-0.0827462	-1.34196	1.17646	0.89752
diastolic	686	High	-5.645 (-6.389, -4.901)	-5.64496	-6.38883	-4.90109	4.89855e-50	-4.87 (-6.441, -3.299)	-4.8698	-6.44092	-3.29868	1.23953e-09
systolic	1702	All	-2.291 (-3.03, -1.552)	-2.29087	-3.02999	-1.55176	1.24092e-09	-1.628 (-3.026, -0.23)	-1.62785	-3.02565	-0.230049	0.0224578
systolic	757	Normal	2.388 (1.339, 3.437)	2.38784	1.33911	3.43657	8.09574e-06	3.232 (1.12, 5.343)	3.23153	1.12027	5.34279	0.00270022
systolic	945	High	-5.53 (-6.445, -4.615)	-5.53033	-6.44545	-4.61521	2.29376e-32	-4.815 (-6.668, -2.962)	-4.81515	-6.66811	-2.9622	3.51994e-07
waist_circumference	1299	All	-1.184 (-1.384, -0.985)	-1.18415	-1.38359	-0.984709	2.67468e-31	-1.608 (-1.984, -1.232)	-1.60784	-1.98402	-1.23166	5.42343e-17
waist_circumference	702	Normal	-0.351 (-0.608, -0.095)	-0.351339	-0.607703	-0.094975	0.00722979	-0.772 (-1.284, -0.259)	-0.771509	-1.28395	-0.259073	0.00316885
waist_circumference	597	High	-2.142 (-2.407, -1.878)	-2.14243	-2.40674	-1.87811	7.8281e-57	-2.626 (-3.106, -2.147)	-2.6264	-3.10561	-2.14719	6.46167e-27

## Sheet: Sheet1
analyte	n	baseline_6	6 mo change	Est_6	L95_6	U95_6	p_6	12 mo change	Est_12	L95_12	U95_12	p_12			TABLE 1: Clinical characteristics of the study population
BMI_CALC	2280	All	-0.621 (-0.668, -0.574)	-0.620984	-0.667856	-0.574112	1.1817e-148	-0.562 (-0.654, -0.469)	-0.561564	-0.653748	-0.469379	7.35782e-33			Clinical Marker	N	% OOR Baseline	% OOR Latest	△ OOR
BMI_CALC	810	Normal	-0.219 (-0.296, -0.141)	-0.2187	-0.295993	-0.141406	2.92801e-08	0.022 (-0.129, 0.173)	0.0223996	-0.128699	0.173498	0.771392			Omega 3 index, %	1446	0.8064	0.4115	-0.3949
BMI_CALC	755	Overweight	-0.541 (-0.619, -0.464)	-0.541418	-0.619317	-0.463519	2.95204e-42	-0.53 (-0.683, -0.377)	-0.530298	-0.683347	-0.377249	1.1132e-11			Vitamin D, ng/mL	1961	0.4539	0.1994	-0.2545
BMI_CALC	701	Obese	-1.111 (-1.19, -1.031)	-1.11058	-1.18996	-1.03119	1.62666e-165	-1.238 (-1.395, -1.081)	-1.238	-1.39521	-1.08079	9.62367e-54			Homocysteine, umol/L	1509	0.1856	0.0371	-0.1485
weight	2280	All	-4.015 (-4.321, -3.709)	-4.01484	-4.32086	-3.70881	8.3479e-146	-3.644 (-4.245, -3.042)	-3.64367	-4.24548	-3.04186	1.76569e-32			LDL particle number, nmol/L	1272	0.7272	0.7319	0.0047
weight	810	Normal	-1.467 (-1.974, -0.961)	-1.4674	-1.97372	-0.961083	1.34427e-08	0.001 (-0.989, 0.991)	0.00106758	-0.988609	0.990744	0.998313			LDL cholesterol, mg/dL	1702	0.6792	0.6733	-0.0059
weight	755	Overweight	-3.515 (-4.025, -3.005)	-3.51484	-4.02502	-3.00467	1.49804e-41	-3.551 (-4.553, -2.548)	-3.55059	-4.55288	-2.5483	3.83511e-12			Hemoglobin A1c, %	1881	0.3594	0.2174	-0.142
weight	701	Obese	-7.082 (-7.602, -6.562)	-7.08197	-7.60167	-6.56226	3.77289e-157	-7.718 (-8.747, -6.689)	-7.7178	-8.747	-6.68861	6.68056e-49			Systolic, mmHg	1702	0.5552	0.5123	-0.0429
															Diastolic, mmHg	1702	0.4031	0.2973	-0.1058
															BMI, kg/m2	2280	0.6447	0.6013	-0.0434
															Waist circumference, in	1299	0.4596	0.3618	-0.0978
